# Supplementary material for: Chiral metal-organic frameworks incorporating nanozymes as neuroinflammation inhibitors for managing Parkinson’s disease
Source: Nat Commun. 2023 Dec 8;14:8137. doi: 10.1038/s41467-023-43870-3 (PMC10709450; doi:10.1038/s41467-023-43870-3)
Supplement: Supplementary file 4 — Source Data [file 41467_2023_43870_MOESM4_ESM.xlsx]

## Sheet: Fig. 2A
CAT-lke activity	Control			Ptzyme (K12)			Ptzyme (K16)			Ptzyme (K30)			Ptzyme (K90)
0	0	0	0	0	0	0	0	0	0	0	0	0	0	0	0
1	-0.08	-0.05	-0.06	0.26	0.33	0.19	0.37	0.32	0.33	0.49	0.35	0.38	0.3	0.34	0.27
2	-0.09	-0.04	-0.05	0.65	0.64	0.39	0.71	0.63	0.69	0.94	0.78	0.72	0.59	0.67	0.53
3	-0.07	0	-0.04	1.05	0.94	0.61	1.01	0.94	1.03	1.31	1.18	1.1	0.84	0.95	0.77
4	-0.01	0	-0.02	1.47	1.19	0.82	1.29	1.22	1.37	1.62	1.53	1.5	1.08	1.21	0.98
5	0.06	-0.01	0.01	1.84	1.43	1.02	1.54	1.47	1.71	1.88	1.84	1.87	1.29	1.43	1.16
6	0.12	0.02	0.03	2.16	1.66	1.22	1.78	1.72	2.02	2.1	2.12	2.11	1.5	1.65	1.34
7	0.17	0.04	0.06	2.45	1.87	1.63	2	2	2.37	2.33	2.36	2.3	1.73	1.85	1.5
8	0.23	0.07	0.08	2.72	2.07	1.86	2.22	2.31	2.7	2.65	2.6	2.76	1.99	2.06	1.65
9	0.27	0.11	0.1	3	2.26	2.01	2.42	2.63	3.03	3.08	2.8	2.92	2.25	2.29	1.8
10	0.31	0.14	0.11	3.26	2.46	2.18	2.61	2.88	3.34	3.62	3.01	3.25	2.49	2.54	1.93

## Sheet: Fig. 2K
Simulated ZIF		Ptzyme@L-ZIF			Ptzyme@ZIF			Ptzyme@D-ZIF
5	0		5	3379		5	3799		5	2556
5.06	0		5.01965	3194		5.01965	3929		5.01965	2578
5.12	0		5.0393	3272		5.0393	3750		5.0393	2598
5.18	0		5.05895	3118		5.05895	3792		5.05895	2437
5.24	0		5.0786	3312		5.0786	3766		5.0786	2503
5.3	0		5.09826	3131		5.09826	3791		5.09826	2560
5.36	0		5.11791	3216		5.11791	3757		5.11791	2484
5.42	0		5.13756	3189		5.13756	3642		5.13756	2446
5.48	0		5.15721	3181		5.15721	3766		5.15721	2442
5.54	0		5.17686	3187		5.17686	3681		5.17686	2518
5.6	0		5.19651	3190		5.19651	3723		5.19651	2483
5.66	0		5.21616	3154		5.21616	3708		5.21616	2552
5.72	0		5.23581	3163		5.23581	3788		5.23581	2425
5.78	0		5.25546	3094		5.25546	3591		5.25546	2415
5.84	0		5.27512	3165		5.27512	3612		5.27512	2467
5.9	0		5.29477	3139		5.29477	3731		5.29477	2393
5.96	0		5.31442	3124		5.31442	3698		5.31442	2418
6.02	0		5.33407	3055		5.33407	3597		5.33407	2429
6.08	0		5.35372	3063		5.35372	3605		5.35372	2478
6.14	0		5.37337	3139		5.37337	3758		5.37337	2450
6.2	0		5.39302	3165		5.39302	3606		5.39302	2483
6.26	0		5.41267	3049		5.41267	3601		5.41267	2466
6.32	0		5.43232	3085		5.43232	3574		5.43232	2490
6.38	0		5.45198	3099		5.45198	3630		5.45198	2425
6.44	0		5.47163	3092		5.47163	3561		5.47163	2390
6.5	0		5.49128	3010		5.49128	3515		5.49128	2451
6.56	0		5.51093	3108		5.51093	3399		5.51093	2431
6.62	0		5.53058	3019		5.53058	3478		5.53058	2419
6.68	0		5.55023	2983		5.55023	3534		5.55023	2418
6.74	0		5.56988	3032		5.56988	3581		5.56988	2504
6.8	0		5.58953	3018		5.58953	3471		5.58953	2340
6.86	0		5.60918	3155		5.60918	3565		5.60918	2411
6.92	0.2989		5.62884	2952		5.62884	3550		5.62884	2375
6.98	3.80488		5.64849	2927		5.64849	3542		5.64849	2481
7.04	5.35974		5.66814	2988		5.66814	3516		5.66814	2414
7.1	8.10416		5.68779	3055		5.68779	3537		5.68779	2407
7.16	13.6474		5.70744	3024		5.70744	3496		5.70744	2459
7.22	27.6077		5.72709	2987		5.72709	3611		5.72709	2397
7.28	82.0947		5.74674	2946		5.74674	3542		5.74674	2513
7.34	1600		5.76639	2992		5.76639	3492		5.76639	2470
7.4	535.831		5.78604	2870		5.78604	3512		5.78604	2419
7.46	53.9775		5.8057	2926		5.8057	3386		5.8057	2468
7.52	21.3857		5.82535	2887		5.82535	3500		5.82535	2465
7.58	11.3561		5.845	2916		5.845	3518		5.845	2341
7.64	7.0216		5.86465	3053		5.86465	3540		5.86465	2294
7.7	4.76559		5.8843	2971		5.8843	3537		5.8843	2387
7.76	3.35711		5.90395	2862		5.90395	3381		5.90395	2461
7.82	0		5.9236	2847		5.9236	3469		5.9236	2333
7.88	0		5.94325	2918		5.94325	3409		5.94325	2453
7.94	0		5.9629	2884		5.9629	3323		5.9629	2338
8	0		5.98256	2964		5.98256	3375		5.98256	2505
8.06	0		6.00221	2875		6.00221	3632		6.00221	2372
8.12	0		6.02186	3002		6.02186	3397		6.02186	2429
8.18	0		6.04151	2870		6.04151	3528		6.04151	2302
8.24	0		6.06116	2814		6.06116	3582		6.06116	2378
8.3	0		6.08081	2961		6.08081	3417		6.08081	2378
8.36	0		6.10046	2842		6.10046	3524		6.10046	2366
8.42	0		6.12011	2899		6.12011	3519		6.12011	2482
8.48	0		6.13976	2813		6.13976	3545		6.13976	2402
8.54	0		6.15942	2952		6.15942	3436		6.15942	2389
8.6	0		6.17907	3035		6.17907	3551		6.17907	2440
8.66	0		6.19872	2936		6.19872	3439		6.19872	2405
8.72	0		6.21837	2982		6.21837	3582		6.21837	2424
8.78	0		6.23802	3040		6.23802	3482		6.23802	2458
8.84	0		6.25767	2962		6.25767	3508		6.25767	2430
8.9	0		6.27732	2878		6.27732	3532		6.27732	2496
8.96	0		6.29697	2907		6.29697	3628		6.29697	2463
9.02	0		6.31662	2943		6.31662	3509		6.31662	2540
9.08	0		6.33628	2901		6.33628	3608		6.33628	2471
9.14	0		6.35593	2912		6.35593	3496		6.35593	2340
9.2	0		6.37558	3010		6.37558	3665		6.37558	2551
9.26	0		6.39523	2947		6.39523	3632		6.39523	2510
9.32	0		6.41488	2960		6.41488	3769		6.41488	2519
9.38	0		6.43453	3142		6.43453	3794		6.43453	2584
9.44	0		6.45418	3037		6.45418	3754		6.45418	2584
9.5	0		6.47383	2948		6.47383	3773		6.47383	2593
9.56	0		6.49348	3052		6.49348	3883		6.49348	2621
9.62	0		6.51313	3024		6.51313	3927		6.51313	2574
9.68	0		6.53279	3060		6.53279	3875		6.53279	2657
9.74	0		6.55244	3133		6.55244	4043		6.55244	2601
9.8	0		6.57209	3154		6.57209	4199		6.57209	2586
9.86	0		6.59174	3244		6.59174	4236		6.59174	2714
9.92	0		6.61139	3220		6.61139	4215		6.61139	2645
9.98	0.09809		6.63104	3352		6.63104	4389		6.63104	2796
10.04	0.46862		6.65069	3326		6.65069	4523		6.65069	2762
10.1	0.6632		6.67034	3350		6.67034	4599		6.67034	2825
10.16	1.00978		6.69	3426		6.69	4860		6.69	2941
10.22	1.7201		6.70965	3540		6.70965	4905		6.70965	2795
10.28	3.55788		6.7293	3563		6.7293	5081		6.7293	3031
10.34	11.3658		6.74895	3611		6.74895	5295		6.74895	3072
10.4	228.26		6.7686	3879		6.7686	5560		6.7686	3171
10.46	59.4715		6.78825	3896		6.78825	5761		6.78825	3386
10.52	6.13673		6.8079	4012		6.8079	6081		6.8079	3427
10.58	2.46946		6.82755	4124		6.82755	6422		6.82755	3588
10.64	1.32361		6.8472	4373		6.8472	6753		6.8472	3864
10.7	0.82332		6.86686	4640		6.86686	7130		6.86686	3910
10.76	0.5611		6.88651	4757		6.88651	7820		6.88651	4293
10.82	0.37227		6.90616	4978		6.90616	8397		6.90616	4502
10.88	0		6.92581	5363		6.92581	8790		6.92581	4961
10.94	0		6.94546	5812		6.94546	9568		6.94546	5290
11	0		6.96511	6061		6.96511	10153		6.96511	5700
11.06	0		6.98476	6453		6.98476	11149		6.98476	6148
11.12	0		7.00441	7096		7.00441	11975		7.00441	6908
11.18	0		7.02406	7499		7.02406	12990		7.02406	7537
11.24	0		7.04372	7983		7.04372	14024		7.04372	8259
11.3	0		7.06337	8728		7.06337	15248		7.06337	9427
11.36	0		7.08302	9316		7.08302	16960		7.08302	10353
11.42	0		7.10267	10331		7.10267	18356		7.10267	11596
11.48	0		7.12232	11116		7.12232	20283		7.12232	12734
11.54	0		7.14197	12227		7.14197	21660		7.14197	14392
11.6	0		7.16162	13551		7.16162	23642		7.16162	16017
11.66	0		7.18127	14857		7.18127	25602		7.18127	18115
11.72	0		7.20092	15955		7.20092	27293		7.20092	20508
11.78	0		7.22057	17658		7.22057	28757		7.22057	22969
11.84	0		7.24023	18851		7.24023	30155		7.24023	25705
11.9	0		7.25988	20447		7.25988	30672		7.25988	28308
11.96	0		7.27953	21347		7.27953	30755		7.27953	29687
12.02	0		7.29918	22416		7.29918	30697		7.29918	30279
12.08	0		7.31883	23559		7.31883	30036		7.31883	29349
12.14	0		7.33848	23683		7.33848	28709		7.33848	26830
12.2	0		7.35813	23624		7.35813	26740		7.35813	23602
12.26	0		7.37778	23140		7.37778	24497		7.37778	19239
12.32	0.15991		7.39743	22141		7.39743	22264		7.39743	15222
12.38	1.32832		7.41709	21106		7.41709	20046		7.41709	12103
12.44	1.87075		7.43674	19360		7.43674	17633		7.43674	9456
12.5	2.81138		7.45639	17567		7.45639	15441		7.45639	7925
12.56	4.69174		7.47604	15820		7.47604	13625		7.47604	6544
12.62	9.35348		7.49569	14238		7.49569	11960		7.49569	5829
12.68	27.0654		7.51534	12571		7.51534	10612		7.51534	5196
12.74	492.141		7.53499	10855		7.53499	9399		7.53499	4883
12.8	332.341		7.55464	9827		7.55464	8521		7.55464	4392
12.86	23.1066		7.57429	8542		7.57429	7753		7.57429	4071
12.92	8.4459		7.59395	7600		7.59395	7081		7.59395	3822
12.98	4.35501		7.6136	6855		7.6136	6685		7.6136	3713
13.04	2.65178		7.63325	6290		7.63325	6348		7.63325	3509
13.1	1.78301		7.6529	5788		7.6529	5969		7.6529	3305
13.16	1.28		7.67255	5225		7.67255	5689		7.67255	3294
13.22	0.10958		7.6922	4781		7.6922	5184		7.6922	3087
13.28	0		7.71185	4669		7.71185	5143		7.71185	3041
13.34	0		7.7315	4467		7.7315	4993		7.7315	2963
13.4	0		7.75115	4182		7.75115	4866		7.75115	2950
13.46	0		7.77081	4024		7.77081	4694		7.77081	2825
13.52	0		7.79046	3913		7.79046	4441		7.79046	2848
13.58	0		7.81011	3840		7.81011	4428		7.81011	2768
13.64	0		7.82976	3705		7.82976	4229		7.82976	2631
13.7	0		7.84941	3539		7.84941	4021		7.84941	2707
13.76	0		7.86906	3462		7.86906	4008		7.86906	2675
13.82	0		7.88871	3397		7.88871	3850		7.88871	2640
13.88	0		7.90836	3435		7.90836	3805		7.90836	2729
13.94	0		7.92801	3277		7.92801	3798		7.92801	2431
14	0		7.94767	3163		7.94767	3722		7.94767	2581
14.06	0		7.96732	3236		7.96732	3618		7.96732	2551
14.12	0		7.98697	3087		7.98697	3531		7.98697	2520
14.18	0		8.00662	3063		8.00662	3550		8.00662	2547
14.24	0		8.02627	3119		8.02627	3452		8.02627	2465
14.3	0.01511		8.04592	2911		8.04592	3337		8.04592	2490
14.36	0.1348		8.06557	2955		8.06557	3337		8.06557	2385
14.42	0.19391		8.08522	2807		8.08522	3181		8.08522	2456
14.48	0.28962		8.10487	2904		8.10487	3256		8.10487	2392
14.54	0.4788		8.12453	2781		8.12453	3332		8.12453	2335
14.6	0.93909		8.14418	2787		8.14418	3107		8.14418	2330
14.66	2.61706		8.16383	2730		8.16383	2986		8.16383	2339
14.72	43.8062		8.18348	2786		8.18348	2990		8.18348	2279
14.78	43.8408		8.20313	2713		8.20313	3116		8.20313	2290
14.84	2.91087		8.22278	2698		8.22278	3014		8.22278	2340
14.9	0.9764		8.24243	2617		8.24243	3007		8.24243	2278
14.96	0.49091		8.26208	2562		8.26208	2978		8.26208	2249
15.02	0.29501		8.28173	2483		8.28173	2976		8.28173	2262
15.08	0.19678		8.30139	2514		8.30139	2947		8.30139	2351
15.14	0.14057		8.32104	2502		8.32104	2866		8.32104	2219
15.2	0.02641		8.34069	2525		8.34069	2824		8.34069	2196
15.26	0		8.36034	2451		8.36034	2753		8.36034	2217
15.32	0		8.37999	2433		8.37999	2779		8.37999	2218
15.38	0		8.39964	2373		8.39964	2736		8.39964	2123
15.44	0		8.41929	2416		8.41929	2755		8.41929	2160
15.5	0		8.43894	2341		8.43894	2663		8.43894	2227
15.56	0		8.45859	2391		8.45859	2712		8.45859	2144
15.62	0		8.47825	2364		8.47825	2706		8.47825	2211
15.68	0		8.4979	2337		8.4979	2653		8.4979	2190
15.74	0		8.51755	2326		8.51755	2589		8.51755	2110
15.8	0		8.5372	2289		8.5372	2542		8.5372	2100
15.86	0		8.55685	2307		8.55685	2626		8.55685	2177
15.92	0		8.5765	2386		8.5765	2471		8.5765	2141
15.98	0		8.59615	2268		8.59615	2538		8.59615	2061
16.04	0.01067		8.6158	2304		8.6158	2546		8.6158	2158
16.1	0.58106		8.63545	2267		8.63545	2613		8.63545	2069
16.16	0.92538		8.65511	2141		8.65511	2469		8.65511	2114
16.22	1.3608		8.67476	2231		8.67476	2475		8.67476	2093
16.28	2.19625		8.69441	2125		8.69441	2466		8.69441	2040
16.34	4.13028		8.71406	2229		8.71406	2432		8.71406	2041
16.4	10.4684		8.73371	2170		8.73371	2447		8.73371	2075
16.46	119.727		8.75336	2129		8.75336	2409		8.75336	2063
16.52	257.065		8.77301	2127		8.77301	2413		8.77301	2072
16.58	25.2566		8.79266	2148		8.79266	2402		8.79266	2045
16.64	6.09355		8.81231	2094		8.81231	2349		8.81231	2005
16.7	2.87821		8.83196	2103		8.83196	2313		8.83196	2068
16.76	1.67516		8.85162	2116		8.85162	2331		8.85162	2077
16.82	1.09576		8.87127	2035		8.87127	2287		8.87127	2049
16.88	0.77256		8.89092	2081		8.89092	2339		8.89092	1976
16.94	0.22727		8.91057	2099		8.91057	2361		8.91057	1936
17	0		8.93022	2121		8.93022	2312		8.93022	2073
17.06	0		8.94987	2099		8.94987	2372		8.94987	2104
17.12	0		8.96952	2091		8.96952	2331		8.96952	2050
17.18	0		8.98917	2032		8.98917	2318		8.98917	2027
17.24	0		9.00882	2072		9.00882	2213		9.00882	2073
17.3	0		9.02848	2107		9.02848	2253		9.02848	2028
17.36	0		9.04813	2078		9.04813	2260		9.04813	1987
17.42	0		9.06778	2019		9.06778	2243		9.06778	1958
17.48	0		9.08743	2037		9.08743	2277		9.08743	1964
17.54	0		9.10708	2084		9.10708	2252		9.10708	1981
17.6	0		9.12673	2019		9.12673	2332		9.12673	1946
17.66	0.281		9.14638	2067		9.14638	2306		9.14638	1964
17.72	0.54809		9.16603	2017		9.16603	2284		9.16603	1948
17.78	0.78119		9.18568	2032		9.18568	2255		9.18568	2063
17.84	1.20268		9.20534	2091		9.20534	2213		9.20534	1996
17.9	2.08876		9.22499	1976		9.22499	2310		9.22499	2010
17.96	4.49953		9.24464	1985		9.24464	2212		9.24464	1995
18.02	17.8766		9.26429	2064		9.26429	2268		9.26429	1999
18.08	250.856		9.28394	2056		9.28394	2324		9.28394	2030
18.14	86.6072		9.30359	2050		9.30359	2299		9.30359	1962
18.2	6.98014		9.32324	1914		9.32324	2243		9.32324	1987
18.26	2.74563		9.34289	1998		9.34289	2245		9.34289	1976
18.32	1.46902		9.36254	1959		9.36254	2191		9.36254	1972
18.38	0.915		9.3822	1931		9.3822	2263		9.3822	2012
18.44	0.62473		9.40185	1998		9.40185	2189		9.40185	1909
18.5	0.41269		9.4215	2029		9.4215	2223		9.4215	1941
18.56	0.054		9.44115	2058		9.44115	2152		9.44115	2035
18.62	0		9.4608	1979		9.4608	2206		9.4608	2100
18.68	0		9.48045	1976		9.48045	2289		9.48045	2006
18.74	0		9.5001	2062		9.5001	2255		9.5001	1934
18.8	0		9.51975	1948		9.51975	2222		9.51975	1920
18.86	0		9.5394	1924		9.5394	2248		9.5394	1936
18.92	0		9.55906	2021		9.55906	2267		9.55906	1947
18.98	0		9.57871	1870		9.57871	2183		9.57871	2017
19.04	0		9.59836	1940		9.59836	2230		9.59836	1975
19.1	0.09557		9.61801	2105		9.61801	2193		9.61801	2004
19.16	0.3367		9.63766	2057		9.63766	2332		9.63766	1917
19.22	0.49248		9.65731	2068		9.65731	2300		9.65731	1947
19.28	0.73376		9.67696	1989		9.67696	2331		9.67696	1920
19.34	1.20922		9.69661	1942		9.69661	2282		9.69661	1974
19.4	2.36253		9.71626	2083		9.71626	2363		9.71626	1963
19.46	6.57147		9.73592	2015		9.73592	2367		9.73592	1955
19.52	110.365		9.75557	2118		9.75557	2410		9.75557	1962
19.58	105.03		9.77522	2121		9.77522	2517		9.77522	2023
19.64	10.3237		9.79487	2079		9.79487	2465		9.79487	1968
19.7	2.75619		9.81452	2159		9.81452	2617		9.81452	1968
19.76	1.33878		9.83417	2079		9.83417	2625		9.83417	2114
19.82	0.79196		9.85382	2078		9.85382	2741		9.85382	2176
19.88	0.5236		9.87347	2301		9.87347	2743		9.87347	2141
19.94	0.37195		9.89312	2327		9.89312	2819		9.89312	2099
20	0.10695		9.91278	2369		9.91278	2972		9.91278	2260
20.06	0		9.93243	2394		9.93243	3170		9.93243	2326
20.12	0		9.95208	2418		9.95208	3325		9.95208	2250
20.18	0		9.97173	2600		9.97173	3450		9.97173	2370
20.24	0		9.99138	2557		9.99138	3649		9.99138	2589
20.3	0		10.011	2781		10.011	3829		10.011	2625
20.36	0		10.0307	2873		10.0307	4135		10.0307	2738
20.42	0		10.0503	3011		10.0503	4427		10.0503	2927
20.48	0.000374198		10.07	3158		10.07	4773		10.07	3056
20.54	0.000717229		10.0896	3387		10.0896	5078		10.0896	3235
20.6	0.00101		10.1093	3541		10.1093	5607		10.1093	3614
20.66	0.00155		10.1289	3734		10.1289	6099		10.1289	3887
20.72	0.00264		10.1486	4041		10.1486	6552		10.1486	4184
20.78	0.00552		10.1682	4458		10.1682	7142		10.1682	4766
20.84	0.0193		10.1879	4756		10.1879	7749		10.1879	5183
20.9	0.32345		10.2075	5142		10.2075	8698		10.2075	5852
20.96	0.17073		10.2272	5710		10.2272	9147		10.2272	6573
21.02	0.01226		10.2468	6177		10.2468	10006		10.2468	7588
21.08	0.00423		10.2665	6677		10.2665	10574		10.2665	8317
21.14	0.00218		10.2861	7277		10.2861	11019		10.2861	9213
21.2	0.00133		10.3058	7834		10.3058	11047		10.3058	10148
21.26	0.000896595		10.3254	8325		10.3254	11325		10.3254	10751
21.32	0.000645702		10.3451	8740		10.3451	11282		10.3451	10967
21.38	0.000177399		10.3648	9153		10.3648	11219		10.3648	10673
21.44	0		10.3844	9374		10.3844	11023		10.3844	9788
21.5	0		10.404	9432		10.404	10333		10.404	8849
21.56	0		10.4237	9378		10.4237	9653		10.4237	7557
21.62	0		10.4434	9062		10.4434	8740		10.4434	6207
21.68	0		10.463	8755		10.463	7858		10.463	5152
21.74	0.00505		10.4826	8158		10.4826	7216		10.4826	4288
21.8	0.01723		10.5023	7581		10.5023	6391		10.5023	3413
21.86	0.02662		10.522	6903		10.522	5608		10.522	3171
21.92	0.03924		10.5416	6253		10.5416	5088		10.5416	2947
21.98	0.0636		10.5613	5562		10.5613	4439		10.5613	2638
22.04	0.12074		10.5809	5025		10.5809	3908		10.5809	2552
22.1	0.31443		10.6006	4358		10.6006	3683		10.6006	2447
22.16	4.29013		10.6202	3956		10.6202	3442		10.6202	2446
22.22	5.05958		10.6399	3501		10.6399	3144		10.6399	2424
22.28	1.16604		10.6595	3311		10.6595	2984		10.6595	2318
22.34	0.18706		10.6792	3000		10.6792	2916		10.6792	2316
22.4	0.08533		10.6988	2857		10.6988	2817		10.6988	2252
22.46	0.049		10.7185	2670		10.7185	2689		10.7185	2204
22.52	0.03185		10.7381	2560		10.7381	2501		10.7381	2203
22.58	0.02237		10.7578	2484		10.7578	2468		10.7578	2106
22.64	0.00875		10.7774	2387		10.7774	2487		10.7774	2020
22.7	0.000584253		10.7971	2243		10.7971	2452		10.7971	2102
22.76	0		10.8167	2313		10.8167	2331		10.8167	2141
22.82	0		10.8364	2186		10.8364	2306		10.8364	2046
22.88	0		10.856	2129		10.856	2352		10.856	2072
22.94	0.000983919		10.8757	2207		10.8757	2269		10.8757	2058
23	0.01282		10.8953	2040		10.8953	2251		10.8953	2086
23.06	0.02297		10.915	2112		10.915	2207		10.915	1956
23.12	0.03316		10.9346	2065		10.9346	2196		10.9346	2086
23.18	0.05209		10.9543	2037		10.9543	2179		10.9543	1958
23.24	0.09367		10.9739	2016		10.9739	2226		10.9739	2017
23.3	0.21705		10.9936	2020		10.9936	2211		10.9936	1993
23.36	1.49909		11.0132	2006		11.0132	2188		11.0132	1989
23.42	6.60057		11.0329	2107		11.0329	2177		11.0329	1973
23.48	3.09973		11.0525	2009		11.0525	2077		11.0525	2057
23.54	0.2496		11.0722	1891		11.0722	2154		11.0722	2011
23.6	0.10008		11.0918	1879		11.0918	2127		11.0918	1946
23.66	0.05436		11.1115	2041		11.1115	2217		11.1115	1977
23.72	0.03422		11.1311	1918		11.1311	2123		11.1311	1997
23.78	0.02355		11.1508	1899		11.1508	2146		11.1508	2015
23.84	0.01534		11.1704	1905		11.1704	2180		11.1704	1918
23.9	0.0041		11.1901	1935		11.1901	2020		11.1901	1965
23.96	0		11.2097	1990		11.2097	2141		11.2097	2038
24.02	0		11.2294	1915		11.2294	2103		11.2294	1941
24.08	0		11.2491	1970		11.2491	2097		11.2491	1912
24.14	0.10013		11.2687	1942		11.2687	2196		11.2687	1956
24.2	0.18553		11.2883	1852		11.2883	2178		11.2883	1983
24.26	0.26219		11.308	1985		11.308	2126		11.308	2013
24.32	0.39881		11.3277	1887		11.3277	2050		11.3277	1900
24.38	0.68004		11.3473	2038		11.3473	2078		11.3473	2029
24.44	1.41859		11.3669	1837		11.3669	2016		11.3669	1958
24.5	5.04301		11.3866	1896		11.3866	2114		11.3866	2043
24.56	80.1371		11.4062	1976		11.4062	2137		11.4062	1953
24.62	43.6542		11.4259	1927		11.4259	2186		11.4259	1980
24.68	4.13912		11.4456	1859		11.4456	2216		11.4456	1924
24.74	1.19159		11.4652	1938		11.4652	2072		11.4652	2046
24.8	0.59588		11.4849	1886		11.4849	2202		11.4849	1945
24.86	0.35895		11.5045	1910		11.5045	2106		11.5045	1983
24.92	0.24028		11.5242	1927		11.5242	2165		11.5242	2006
24.98	0.17224		11.5438	1894		11.5438	2085		11.5438	1990
25.04	0.05151		11.5635	1930		11.5635	2221		11.5635	1984
25.1	0		11.5831	1845		11.5831	2158		11.5831	1991
25.16	0		11.6028	1910		11.6028	2201		11.6028	1954
25.22	0.0298		11.6224	1873		11.6224	2144		11.6224	1981
25.28	0.07696		11.6421	1947		11.6421	2161		11.6421	1949
25.34	0.12389		11.6617	1881		11.6617	2092		11.6617	2042
25.4	0.18081		11.6814	1845		11.6814	2207		11.6814	1995
25.46	0.28881		11.701	1951		11.701	2209		11.701	2028
25.52	0.53486		11.7207	1888		11.7207	2195		11.7207	1951
25.58	1.32124		11.7403	2004		11.7403	2244		11.7403	1978
25.64	14.1934		11.76	1981		11.76	2253		11.76	1982
25.7	23.0677		11.7796	1932		11.7796	2245		11.7796	2051
25.76	12.9081		11.7993	1971		11.7993	2265		11.7993	1972
25.82	1.14467		11.8189	2052		11.8189	2245		11.8189	2061
25.88	0.47617		11.8386	2016		11.8386	2343		11.8386	2025
25.94	0.26323		11.8582	2132		11.8582	2377		11.8582	1895
26	0.16753		11.8779	1953		11.8779	2346		11.8779	2078
26.06	0.11614		11.8975	2011		11.8975	2334		11.8975	2007
26.12	0.072		11.9172	2034		11.9172	2449		11.9172	2076
26.18	0.02236		11.9368	2121		11.9368	2419		11.9368	2001
26.24	0		11.9565	2043		11.9565	2588		11.9565	2061
26.3	0.27134		11.9761	2110		11.9761	2491		11.9761	2131
26.36	0.489		11.9958	2094		11.9958	2614		11.9958	2088
26.42	0.70923		12.0154	2071		12.0154	2719		12.0154	2132
26.48	1.05131		12.0351	2209		12.0351	2674		12.0351	2116
26.54	1.72064		12.0547	2158		12.0547	2771		12.0547	2274
26.6	3.3287		12.0744	2274		12.0744	2895		12.0744	2165
26.66	9.13301		12.094	2201		12.094	3028		12.094	2192
26.72	146.327		12.1137	2382		12.1137	3137		12.1137	2257
26.78	93.1683		12.1333	2385		12.1333	3235		12.1333	2299
26.84	40.9693		12.153	2402		12.153	3440		12.153	2340
26.9	5.03558		12.1727	2379		12.1727	3371		12.1727	2396
26.96	2.24436		12.1923	2560		12.1923	3668		12.1923	2658
27.02	1.27996		12.2119	2657		12.2119	3871		12.2119	2649
27.08	0.82968		12.2316	2722		12.2316	4132		12.2316	2666
27.14	0.58223		12.2513	2873		12.2513	4394		12.2513	2791
27.2	0.29398		12.2709	2963		12.2709	4659		12.2709	2944
27.26	0.09287		12.2905	3046		12.2905	5032		12.2905	3153
27.32	0		12.3102	3315		12.3102	5409		12.3102	3366
27.38	0		12.3299	3521		12.3299	5877		12.3299	3581
27.44	0		12.3495	3767		12.3495	6219		12.3495	3849
27.5	0		12.3692	3892		12.3692	6902		12.3692	4188
27.56	0		12.3888	4235		12.3888	7506		12.3888	4585
27.62	0		12.4085	4604		12.4085	8358		12.4085	4985
27.68	0		12.4281	4810		12.4281	9106		12.4281	5626
27.74	0		12.4478	5141		12.4478	10037		12.4478	6217
27.8	0		12.4674	5709		12.4674	11008		12.4674	7014
27.86	0		12.4871	6248		12.4871	12381		12.4871	7984
27.92	0		12.5067	6714		12.5067	13612		12.5067	9056
27.98	0		12.5264	7537		12.5264	14955		12.5264	10174
28.04	0		12.546	8629		12.546	16481		12.546	11840
28.1	0		12.5657	9467		12.5657	17930		12.5657	13572
28.16	0		12.5853	10544		12.5853	19130		12.5853	15516
28.22	0		12.605	11515		12.605	20359		12.605	17630
28.28	0.000932395		12.6246	12975		12.6246	21516		12.6246	19468
28.34	0.02765		12.6443	13792		12.6443	21970		12.6443	21003
28.4	0.05048		12.6639	15147		12.6639	22277		12.6639	22419
28.46	0.07107		12.6836	15898		12.6836	22223		12.6836	22927
28.52	0.10754		12.7032	16496		12.7032	21617		12.7032	22191
28.58	0.18198		12.7229	17235		12.7229	20600		12.7229	20708
28.64	0.37478		12.7425	17024		12.7425	19507		12.7425	18405
28.7	1.2919		12.7622	16767		12.7622	18069		12.7622	15731
28.76	20.4913		12.7818	16089		12.7818	16592		12.7818	12974
28.82	8.82319		12.8015	15765		12.8015	15244		12.8015	10363
28.88	2.12254		12.8211	14592		12.8211	13400		12.8211	8007
28.94	0.3819		12.8408	13344		12.8408	11648		12.8408	6697
29	0.18088		12.8604	11962		12.8604	10536		12.8604	5449
29.06	0.10633		12.8801	10671		12.8801	9026		12.8801	4831
29.12	0.07021		12.8997	9544		12.8997	7977		12.8997	4297
29.18	0.0499		12.9194	8456		12.9194	7233		12.9194	3889
29.24	0.02289		12.939	7395		12.939	6344		12.939	3716
29.3	0.11739		12.9587	6466		12.9587	5804		12.9587	3337
29.36	0.2002		12.9783	5659		12.9783	5110		12.9783	3215
29.42	0.28044		12.998	5124		12.998	4993		12.998	3100
29.48	0.42133		13.0176	4547		13.0176	4812		13.0176	2946
29.54	0.70488		13.0373	4077		13.0373	4369		13.0373	2865
29.6	1.42124		13.057	3936		13.057	4179		13.057	2761
29.66	4.49638		13.0766	3679		13.0766	3875		13.0766	2682
29.72	75.8656		13.0962	3485		13.0962	3882		13.0962	2594
29.78	29.7249		13.1159	3261		13.1159	3599		13.1159	2626
29.84	12.8705		13.1356	3095		13.1356	3625		13.1356	2459
29.9	1.72668		13.1552	2978		13.1552	3526		13.1552	2486
29.96	0.78696		13.1748	2888		13.1748	3256		13.1748	2490
30.02	0.45459		13.1945	2768		13.1945	3217		13.1945	2475
30.08	0.2972		13.2142	2745		13.2142	3171		13.2142	2502
30.14	0.20985		13.2338	2684		13.2338	3119		13.2338	2410
30.2	0.22936		13.2535	2624		13.2535	3061		13.2535	2401
30.26	0.28126		13.2731	2628		13.2731	3006		13.2731	2306
30.32	0.40576		13.2928	2544		13.2928	2980		13.2928	2422
30.38	0.58182		13.3124	2431		13.3124	2913		13.3124	2238
30.44	0.90513		13.3321	2437		13.3321	2888		13.3321	2307
30.5	1.60414		13.3517	2376		13.3517	2741		13.3517	2365
30.56	3.62118		13.3714	2380		13.3714	2756		13.3714	2261
30.62	22.7501		13.391	2406		13.391	2799		13.391	2193
30.68	119.085		13.4107	2246		13.4107	2756		13.4107	2188
30.74	77.7474		13.4303	2256		13.4303	2758		13.4303	2135
30.8	8.1657		13.45	2190		13.45	2618		13.45	2201
30.86	2.25824		13.4696	2258		13.4696	2647		13.4696	2180
30.92	1.14163		13.4893	2149		13.4893	2635		13.4893	2298
30.98	0.69413		13.5089	2118		13.5089	2608		13.5089	2087
31.04	0.46808		13.5286	2147		13.5286	2583		13.5286	2102
31.1	0.35992		13.5482	2191		13.5482	2532		13.5482	2185
31.16	0.16857		13.5679	2106		13.5679	2541		13.5679	2150
31.22	0.14475		13.5875	2092		13.5875	2527		13.5875	2209
31.28	0.15443		13.6072	2120		13.6072	2559		13.6072	2174
31.34	0.23563		13.6268	2138		13.6268	2493		13.6268	2152
31.4	0.4044		13.6465	2043		13.6465	2542		13.6465	2167
31.46	0.85661		13.6661	2179		13.6661	2521		13.6661	2179
31.52	3.53021		13.6858	2014		13.6858	2381		13.6858	2094
31.58	41.9642		13.7054	2105		13.7054	2567		13.7054	2216
31.64	16.6403		13.7251	2070		13.7251	2366		13.7251	2134
31.7	4.74235		13.7447	1976		13.7447	2563		13.7447	2099
31.76	0.79227		13.7644	2010		13.7644	2440		13.7644	2110
31.82	0.37452		13.784	1969		13.784	2488		13.784	2158
31.88	0.2204		13.8037	2083		13.8037	2523		13.8037	2157
31.94	0.14577		13.8233	2005		13.8233	2547		13.8233	2077
32	0.23706		13.843	2127		13.843	2479		13.843	2146
32.06	0.26702		13.8626	2016		13.8626	2542		13.8626	2105
32.12	0.3867		13.8823	1988		13.8823	2434		13.8823	2175
32.18	0.52153		13.9019	1964		13.9019	2546		13.9019	2147
32.24	0.8097		13.9216	1955		13.9216	2426		13.9216	2069
32.3	1.43069		13.9413	1958		13.9413	2445		13.9413	2100
32.36	3.21221		13.9609	2033		13.9609	2496		13.9609	2189
32.42	19.8706		13.9805	1962		13.9805	2474		13.9805	2059
32.48	107.291		14.0002	2043		14.0002	2500		14.0002	2117
32.54	63.011		14.0198	2052		14.0198	2458		14.0198	2096
32.6	9.49684		14.0395	2092		14.0395	2460		14.0395	2133
32.66	2.16971		14.0592	1979		14.0592	2483		14.0592	2160
32.72	1.07238		14.0788	1979		14.0788	2508		14.0788	2091
32.78	0.64533		14.0984	2017		14.0984	2609		14.0984	2177
32.84	0.43491		14.1181	1988		14.1181	2597		14.1181	2183
32.9	0.32335		14.1378	1991		14.1378	2691		14.1378	2259
32.96	0.1431		14.1574	2037		14.1574	2680		14.1574	2146
33.02	0.09169		14.1771	2055		14.1771	2760		14.1771	2191
33.08	0.04649		14.1967	2079		14.1967	2793		14.1967	2298
33.14	0.07671		14.2164	2113		14.2164	2824		14.2164	2278
33.2	0.1509		14.236	2170		14.236	2946		14.236	2306
33.26	0.44281		14.2557	2178		14.2557	2984		14.2557	2394
33.32	7.18793		14.2753	2180		14.2753	3035		14.2753	2451
33.38	2.49382		14.295	2242		14.295	3085		14.295	2352
33.44	3.05618		14.3146	2331		14.3146	3280		14.3146	2409
33.5	0.2546		14.3343	2297		14.3343	3238		14.3343	2579
33.56	0.10442		14.3539	2456		14.3539	3443		14.3539	2689
33.62	0.05797		14.3736	2463		14.3736	3663		14.3736	2716
33.68	0.04117		14.3932	2461		14.3932	3799		14.3932	2864
33.74	0.06637		14.4129	2586		14.4129	4005		14.4129	3011
33.8	0.08977		14.4325	2803		14.4325	4218		14.4325	3108
33.86	0.10571		14.4522	2803		14.4522	4501		14.4522	3324
33.92	0.14717		14.4718	2869		14.4718	4749		14.4718	3608
33.98	0.23782		14.4915	3060		14.4915	5068		14.4915	3819
34.04	0.45339		14.5111	3241		14.5111	5373		14.5111	4179
34.1	1.21152		14.5308	3463		14.5308	5607		14.5308	4611
34.16	17.5046		14.5504	3776		14.5504	5953		14.5504	5129
34.22	9.86817		14.5701	3997		14.5701	6254		14.5701	5606
34.28	14.1008		14.5897	4147		14.5897	6655		14.5897	5936
34.34	1.08702		14.6094	4521		14.6094	6812		14.6094	6472
34.4	0.39381		14.629	4788		14.629	6963		14.629	6837
34.46	0.21126		14.6487	4955		14.6487	7122		14.6487	7044
34.52	0.16823		14.6683	5147		14.6683	7033		14.6683	7019
34.58	0.1837		14.688	5403		14.688	6844		14.688	6931
34.64	0.23154		14.7076	5493		14.7076	6820		14.7076	6633
34.7	0.25085		14.7273	5509		14.7273	6451		14.7273	5866
34.76	0.3501		14.7469	5593		14.7469	6105		14.7469	5333
34.82	0.5662		14.7666	5409		14.7666	5632		14.7666	4652
34.88	1.12085		14.7862	5138		14.7862	5270		14.7862	4058
34.94	3.39027		14.8059	4889		14.8059	5049		14.8059	3438
35	53.9209		14.8255	4671		14.8255	4625		14.8255	3140
35.06	16.1817		14.8452	4362		14.8452	4299		14.8452	2884
35.12	24.235		14.8649	3996		14.8649	3973		14.8649	2739
35.18	1.94401		14.8845	3579		14.8845	3637		14.8845	2623
35.24	0.77458		14.9041	3387		14.9041	3411		14.9041	2516
35.3	0.42704		14.9238	3154		14.9238	3154		14.9238	2394
35.36	0.30071		14.9435	2795		14.9435	3148		14.9435	2363
35.42	0.23254		14.9631	2668		14.9631	2895		14.9631	2269
35.48	0.20665		14.9827	2477		14.9827	2898		14.9827	2301
35.54	0.14117		15.0024	2402		15.0024	2762		15.0024	2219
35.6	0.1621		15.0221	2193		15.0221	2719		15.0221	2292
35.66	0.26359		15.0417	2182		15.0417	2668		15.0417	2191
35.72	0.59354		15.0614	2141		15.0614	2565		15.0614	2261
35.78	3.90554		15.081	2066		15.081	2588		15.081	2155
35.84	18.392		15.1007	2071		15.1007	2568		15.1007	2240
35.9	8.89369		15.1203	1991		15.1203	2572		15.1203	2162
35.96	2.6994		15.14	2002		15.14	2432		15.14	2231
36.02	0.43832		15.1596	1924		15.1596	2397		15.1596	2248
36.08	0.20862		15.1793	1947		15.1793	2335		15.1793	2145
36.14	0.17072		15.1989	1939		15.1989	2375		15.1989	2199
36.2	0.15146		15.2186	1927		15.2186	2450		15.2186	2131
36.26	0.17928		15.2382	1844		15.2382	2472		15.2382	2138
36.32	0.20277		15.2579	1897		15.2579	2376		15.2579	2106
36.38	0.2703		15.2775	1820		15.2775	2360		15.2775	2087
36.44	0.43231		15.2972	1925		15.2972	2373		15.2972	2187
36.5	0.88957		15.3168	1833		15.3168	2415		15.3168	2172
36.56	3.26517		15.3365	1914		15.3365	2449		15.3365	2149
36.62	43.5615		15.3561	1813		15.3561	2436		15.3561	2199
36.68	10.1827		15.3758	1814		15.3758	2388		15.3758	2087
36.74	13.915		15.3954	1886		15.3954	2400		15.3954	2030
36.8	1.21498		15.4151	1935		15.4151	2326		15.4151	2165
36.86	0.5063		15.4347	1770		15.4347	2345		15.4347	2091
36.92	0.36559		15.4544	1856		15.4544	2268		15.4544	2165
36.98	0.30036		15.474	1820		15.474	2357		15.474	2164
37.04	0.33266		15.4937	1774		15.4937	2279		15.4937	2128
37.1	0.38087		15.5133	1814		15.5133	2267		15.5133	2128
37.16	0.46171		15.533	1819		15.533	2351		15.533	2179
37.22	0.73345		15.5526	1857		15.5526	2312		15.5526	2185
37.28	1.46681		15.5723	1789		15.5723	2398		15.5723	2183
37.34	5.05383		15.5919	1866		15.5919	2464		15.5919	2173
37.4	71.5512		15.6116	1857		15.6116	2378		15.6116	2160
37.46	16.2278		15.6312	1910		15.6312	2431		15.6312	2152
37.52	28.592		15.6509	1820		15.6509	2395		15.6509	2192
37.58	2.32324		15.6705	1783		15.6705	2462		15.6705	2247
37.64	0.91874		15.6902	1860		15.6902	2478		15.6902	2207
37.7	0.51393		15.7098	1946		15.7098	2454		15.7098	2137
37.76	0.33395		15.7295	1855		15.7295	2495		15.7295	2196
37.82	0.24144		15.7492	1907		15.7492	2582		15.7492	2145
37.88	0.18867		15.7688	1860		15.7688	2590		15.7688	2223
37.94	0.08809		15.7884	1864		15.7884	2670		15.7884	2288
38	0.08738		15.8081	1935		15.8081	2704		15.8081	2199
38.06	0.12245		15.8277	1929		15.8277	2653		15.8277	2299
38.12	0.57744		15.8474	1909		15.8474	2801		15.8474	2348
38.18	5.16506		15.8671	2019		15.8671	2806		15.8671	2282
38.24	1.26073		15.8867	1964		15.8867	2938		15.8867	2480
38.3	1.44403		15.9064	2038		15.9064	2911		15.9064	2449
38.36	0.13703		15.926	2153		15.926	2915		15.926	2394
38.42	0.0786		15.9457	2029		15.9457	3062		15.9457	2404
38.48	0.08321		15.9653	2229		15.9653	3084		15.9653	2622
38.54	0.10778		15.985	2238		15.985	3362		15.985	2503
38.6	0.1345		16.0046	2240		16.0046	3365		16.0046	2628
38.66	0.18457		16.0243	2374		16.0243	3496		16.0243	2823
38.72	0.27931		16.0439	2433		16.0439	3659		16.0439	2817
38.78	0.50976		16.0636	2482		16.0636	3912		16.0636	2938
38.84	1.25511		16.0832	2574		16.0832	4210		16.0832	3037
38.9	14.0198		16.1029	2643		16.1029	4410		16.1029	3210
38.96	17.3826		16.1225	2774		16.1225	4644		16.1225	3398
39.02	15.9462		16.1422	2770		16.1422	5024		16.1422	3718
39.08	3.36543		16.1618	2962		16.1618	5309		16.1618	4022
39.14	0.64805		16.1815	3245		16.1815	5824		16.1815	4228
39.2	0.3365		16.2011	3461		16.2011	6146		16.2011	4714
39.26	0.2193		16.2208	3656		16.2208	6952		16.2208	5070
39.32	0.17197		16.2404	3985		16.2404	7547		16.2404	5661
39.38	0.15399		16.2601	4389		16.2601	8236		16.2601	6321
39.44	0.14831		16.2797	4637		16.2797	8753		16.2797	6926
39.5	0.18431		16.2994	5210		16.2994	9515		16.2994	7725
39.56	0.34542		16.319	5445		16.319	9951		16.319	8637
39.62	1.62661		16.3387	6141		16.3387	10427		16.3387	9424
39.68	14.2351		16.3583	6525		16.3583	11065		16.3583	10225
39.74	3.04793		16.378	7050		16.378	11339		16.378	10870
39.8	4.81921		16.3976	7516		16.3976	11279		16.3976	11241
39.86	0.42002		16.4173	7971		16.4173	11154		16.4173	11161
39.92	0.17628		16.4369	8107		16.4369	10878		16.4369	10832
39.98	0.10158		16.4566	8343		16.4566	10572		16.4566	10201
40.04	0.07024		16.4762	8284		16.4762	10041		16.4762	9184
40.1	0.05458		16.4959	8254		16.4959	9460		16.4959	7997
40.16	0.04854		16.5155	7867		16.5155	8649		16.5155	6906
40.22	0.03747		16.5352	7541		16.5352	7860		16.5352	5760
40.28	0.06084		16.5548	7078		16.5548	7146		16.5548	4842
40.34	0.17977		16.5745	6552		16.5745	6685		16.5745	4108
40.4	2.47867		16.5941	5944		16.5941	5889		16.5941	3728
40.46	0.53796		16.6138	5327		16.6138	5286		16.6138	3338
40.52	1.32161		16.6334	4908		16.6334	4972		16.6334	3093
40.58	0.11635		16.6531	4257		16.6531	4401		16.6531	3074
40.64	0.03851		16.6728	3965		16.6728	4144		16.6728	2941
40.7	0.02055		16.6924	3496		16.6924	3679		16.6924	2751
40.76	0.01292		16.7121	3182		16.7121	3548		16.7121	2665
40.82	0.00891		16.7317	2893		16.7317	3396		16.7317	2653
40.88	0.00654		16.7513	2769		16.7513	3126		16.7513	2622
40.94	0.00276		16.771	2498		16.771	3072		16.771	2622
41	0.00168		16.7907	2452		16.7907	2867		16.7907	2506
41.06	2.73538e-07		16.8103	2259		16.8103	2862		16.8103	2525
41.12	0		16.83	2237		16.83	2801		16.83	2455
41.18	0		16.8496	2147		16.8496	2756		16.8496	2475
41.24	0		16.8693	2097		16.8693	2613		16.8693	2490
41.3	0.00554		16.8889	2073		16.8889	2600		16.8889	2437
41.36	0.04541		16.9086	2017		16.9086	2624		16.9086	2420
41.42	0.06757		16.9282	2006		16.9282	2577		16.9282	2406
41.48	0.10414		16.9479	1920		16.9479	2504		16.9479	2454
41.54	0.14639		16.9675	1963		16.9675	2495		16.9675	2434
41.6	0.22131		16.9872	1919		16.9872	2514		16.9872	2412
41.66	0.37477		17.0068	1894		17.0068	2437		17.0068	2364
41.72	0.77573		17.0265	1795		17.0265	2454		17.0265	2361
41.78	3.13074		17.0461	1844		17.0461	2501		17.0461	2448
41.84	34.3035		17.0658	1942		17.0658	2465		17.0658	2481
41.9	6.09924		17.0854	1796		17.0854	2563		17.0854	2295
41.96	16.2518		17.1051	1889		17.1051	2440		17.1051	2396
42.02	1.41965		17.1247	1799		17.1247	2469		17.1247	2374
42.08	0.50391		17.1444	1843		17.1444	2407		17.1444	2422
42.14	0.29184		17.164	1895		17.164	2487		17.164	2498
42.2	0.20657		17.1837	1813		17.1837	2466		17.1837	2399
42.26	0.17312		17.2033	1801		17.2033	2450		17.2033	2398
42.32	0.17496		17.223	1842		17.223	2487		17.223	2434
42.38	0.19756		17.2426	1838		17.2426	2547		17.2426	2485
42.44	0.3874		17.2623	1879		17.2623	2527		17.2623	2480
42.5	2.78098		17.2819	1830		17.2819	2523		17.2819	2435
42.56	9.30969		17.3016	1856		17.3016	2585		17.3016	2493
42.62	2.78742		17.3212	1847		17.3212	2591		17.3212	2559
42.68	3.47802		17.3409	1813		17.3409	2654		17.3409	2540
42.74	0.38963		17.3605	1864		17.3605	2686		17.3605	2604
42.8	0.22119		17.3802	1988		17.3802	2738		17.3802	2583
42.86	0.21146		17.3998	1969		17.3998	2783		17.3998	2633
42.92	0.23395		17.4195	1972		17.4195	2922		17.4195	2675
42.98	0.30587		17.4391	1957		17.4391	2915		17.4391	2745
43.04	0.46814		17.4588	2055		17.4588	2930		17.4588	2680
43.1	0.86723		17.4784	2082		17.4784	3107		17.4784	2833
43.16	2.55389		17.4981	2064		17.4981	3109		17.4981	2879
43.22	35.3345		17.5177	2173		17.5177	3345		17.5177	2923
43.28	11.7474		17.5374	2141		17.5374	3414		17.5374	2971
43.34	21.8786		17.5571	2265		17.5571	3542		17.5571	2976
43.4	4.01808		17.5767	2257		17.5767	3798		17.5767	3249
43.46	0.83746		17.5964	2262		17.5964	3876		17.5964	3340
43.52	0.42844		17.616	2367		17.616	4100		17.616	3532
43.58	0.27069		17.6356	2498		17.6356	4247		17.6356	3695
43.64	0.19669		17.6553	2636		17.6553	4613		17.6553	3952
43.7	0.1636		17.6749	2613		17.6749	4968		17.6749	4190
43.76	0.15458		17.6946	2881		17.6946	5366		17.6946	4400
43.82	0.19631		17.7143	2970		17.7143	5764		17.7143	4830
43.88	1.447		17.7339	3208		17.7339	6276		17.7339	5216
43.94	3.42475		17.7536	3366		17.7536	6632		17.7536	5875
44	1.13824		17.7732	3583		17.7732	7360		17.7732	6517
44.06	1.48168		17.7929	3838		17.7929	7896		17.7929	7091
44.12	0.18324		17.8125	4202		17.8125	8871		17.8125	7727
44.18	0.13106		17.8322	4627		17.8322	9617		17.8322	8766
44.24	0.13457		17.8518	5011		17.8518	10439		17.8518	9834
44.3	0.16464		17.8715	5420		17.8715	11095		17.8715	10895
44.36	0.23324		17.8911	6022		17.8911	11881		17.8911	12262
44.42	0.38609		17.9108	6572		17.9108	12624		17.9108	13588
44.48	0.80373		17.9304	7258		17.9304	13231		17.9304	14587
44.54	4.1071		17.9501	7622		17.9501	13700		17.9501	15768
44.6	29.8844		17.9697	8385		17.9697	13759		17.9697	16191
44.66	4.83276		17.9894	8963		17.9894	13758		17.9894	16573
44.72	14.7694		18.009	9393		18.009	13658		18.009	16397
44.78	1.38275		18.0287	9643		18.0287	13306		18.0287	15302
44.84	0.45446		18.0483	9500		18.0483	12554		18.0483	14088
44.9	0.24451		18.068	9491		18.068	11803		18.068	12361
44.96	0.15462		18.0876	9026		18.0876	11046		18.0876	10561
45.02	0.10721		18.1073	8601		18.1073	10094		18.1073	8957
			18.1269	8141		18.1269	9194		18.1269	7405
			18.1466	7642		18.1466	8119		18.1466	6067
			18.1662	6998		18.1662	7419		18.1662	5123
			18.1859	6386		18.1859	6691		18.1859	4582
			18.2055	5492		18.2055	5974		18.2055	4087
			18.2252	5112		18.2252	5376		18.2252	3729
			18.2448	4421		18.2448	4907		18.2448	3572
			18.2645	4156		18.2645	4415		18.2645	3253
			18.2841	3542		18.2841	4066		18.2841	3124
			18.3038	3286		18.3038	3710		18.3038	3028
			18.3234	2887		18.3234	3396		18.3234	3026
			18.3431	2676		18.3431	3242		18.3431	2875
			18.3627	2548		18.3627	3185		18.3627	2828
			18.3824	2393		18.3824	3031		18.3824	2741
			18.402	2247		18.402	2918		18.402	2742
			18.4217	2197		18.4217	2821		18.4217	2677
			18.4413	2025		18.4413	2575		18.4413	2551
			18.461	1923		18.461	2538		18.461	2512
			18.4807	1908		18.4807	2492		18.4807	2527
			18.5003	1855		18.5003	2436		18.5003	2520
			18.52	1851		18.52	2340		18.52	2535
			18.5396	1884		18.5396	2352		18.5396	2496
			18.5592	1735		18.5592	2199		18.5592	2401
			18.5789	1750		18.5789	2270		18.5789	2551
			18.5986	1674		18.5986	2142		18.5986	2462
			18.6182	1652		18.6182	2172		18.6182	2425
			18.6379	1760		18.6379	2142		18.6379	2397
			18.6575	1699		18.6575	2137		18.6575	2427
			18.6772	1649		18.6772	2069		18.6772	2376
			18.6968	1675		18.6968	2118		18.6968	2318
			18.7165	1542		18.7165	2055		18.7165	2313
			18.7361	1560		18.7361	1983		18.7361	2360
			18.7558	1594		18.7558	2020		18.7558	2325
			18.7754	1590		18.7754	1979		18.7754	2453
			18.7951	1504		18.7951	1998		18.7951	2379
			18.8147	1577		18.8147	1921		18.8147	2296
			18.8344	1566		18.8344	1935		18.8344	2344
			18.854	1464		18.854	1927		18.854	2345
			18.8737	1500		18.8737	1961		18.8737	2392
			18.8933	1515		18.8933	1998		18.8933	2346
			18.913	1483		18.913	1954		18.913	2241
			18.9326	1491		18.9326	1854		18.9326	2388
			18.9523	1451		18.9523	1910		18.9523	2388
			18.9719	1498		18.9719	1896		18.9719	2302
			18.9916	1429		18.9916	1894		18.9916	2382
			19.0112	1500		19.0112	1885		19.0112	2388
			19.0309	1436		19.0309	1899		19.0309	2319
			19.0505	1485		19.0505	1850		19.0505	2380
			19.0702	1387		19.0702	1878		19.0702	2454
			19.0898	1460		19.0898	1931		19.0898	2427
			19.1095	1477		19.1095	1837		19.1095	2388
			19.1291	1502		19.1291	1929		19.1291	2373
			19.1488	1448		19.1488	1940		19.1488	2483
			19.1684	1476		19.1684	2024		19.1684	2431
			19.1881	1430		19.1881	1981		19.1881	2497
			19.2077	1398		19.2077	2026		19.2077	2604
			19.2274	1470		19.2274	2203		19.2274	2615
			19.247	1493		19.247	2079		19.247	2617
			19.2667	1488		19.2667	2124		19.2667	2784
			19.2863	1538		19.2863	2165		19.2863	2793
			19.306	1562		19.306	2277		19.306	2854
			19.3256	1522		19.3256	2345		19.3256	2787
			19.3453	1590		19.3453	2395		19.3453	3017
			19.365	1625		19.365	2368		19.365	3106
			19.3846	1681		19.3846	2427		19.3846	3129
			19.4043	1745		19.4043	2486		19.4043	3246
			19.4239	1786		19.4239	2486		19.4239	3350
			19.4435	1785		19.4435	2383		19.4435	3389
			19.4632	1747		19.4632	2481		19.4632	3318
			19.4829	1880		19.4829	2467		19.4829	3325
			19.5025	1825		19.5025	2356		19.5025	3143
			19.5222	1750		19.5222	2350		19.5222	3022
			19.5418	1714		19.5418	2335		19.5418	2822
			19.5615	1726		19.5615	2193		19.5615	2750
			19.5811	1623		19.5811	2067		19.5811	2755
			19.6008	1637		19.6008	2135		19.6008	2540
			19.6204	1629		19.6204	2030		19.6204	2507
			19.6401	1474		19.6401	1934		19.6401	2415
			19.6597	1515		19.6597	1882		19.6597	2368
			19.6794	1450		19.6794	1861		19.6794	2371
			19.699	1392		19.699	1793		19.699	2220
			19.7187	1405		19.7187	1855		19.7187	2354
			19.7383	1396		19.7383	1712		19.7383	2363
			19.758	1348		19.758	1712		19.758	2361
			19.7776	1255		19.7776	1654		19.7776	2271
			19.7973	1272		19.7973	1585		19.7973	2220
			19.8169	1293		19.8169	1594		19.8169	2239
			19.8366	1258		19.8366	1592		19.8366	2307
			19.8562	1227		19.8562	1572		19.8562	2221
			19.8759	1303		19.8759	1575		19.8759	2293
			19.8955	1205		19.8955	1507		19.8955	2263
			19.9152	1242		19.9152	1562		19.9152	2284
			19.9348	1199		19.9348	1563		19.9348	2261
			19.9545	1205		19.9545	1600		19.9545	2281
			19.9741	1169		19.9741	1541		19.9741	2198
			19.9938	1179		19.9938	1536		19.9938	2229
			20.0134	1133		20.0134	1492		20.0134	2275
			20.0331	1137		20.0331	1520		20.0331	2196
			20.0527	1088		20.0527	1569		20.0527	2301
			20.0724	1100		20.0724	1460		20.0724	2252
			20.092	1174		20.092	1532		20.092	2229
			20.1117	1086		20.1117	1461		20.1117	2222
			20.1313	1184		20.1313	1531		20.1313	2294
			20.151	1044		20.151	1513		20.151	2212
			20.1706	1080		20.1706	1535		20.1706	2253
			20.1903	1131		20.1903	1472		20.1903	2284
			20.2099	1066		20.2099	1495		20.2099	2298
			20.2296	1135		20.2296	1460		20.2296	2210
			20.2492	1123		20.2492	1552		20.2492	2205
			20.2689	1100		20.2689	1411		20.2689	2181
			20.2886	1090		20.2886	1521		20.2886	2217
			20.3082	1070		20.3082	1446		20.3082	2247
			20.3279	1079		20.3279	1410		20.3279	2199
			20.3475	1044		20.3475	1486		20.3475	2259
			20.3672	1087		20.3672	1459		20.3672	2270
			20.3868	1049		20.3868	1457		20.3868	2244
			20.4065	1030		20.4065	1475		20.4065	2219
			20.4261	1060		20.4261	1457		20.4261	2268
			20.4458	1040		20.4458	1490		20.4458	2242
			20.4654	1081		20.4654	1483		20.4654	2180
			20.4851	1039		20.4851	1387		20.4851	2278
			20.5047	1043		20.5047	1458		20.5047	2284
			20.5244	1045		20.5244	1497		20.5244	2245
			20.544	1086		20.544	1434		20.544	2263
			20.5637	1128		20.5637	1509		20.5637	2184
			20.5833	1026		20.5833	1480		20.5833	2242
			20.603	1060		20.603	1416		20.603	2232
			20.6226	1081		20.6226	1516		20.6226	2319
			20.6423	1075		20.6423	1493		20.6423	2272
			20.6619	1108		20.6619	1479		20.6619	2282
			20.6816	1041		20.6816	1476		20.6816	2278
			20.7012	1029		20.7012	1508		20.7012	2254
			20.7209	1020		20.7209	1536		20.7209	2317
			20.7405	1071		20.7405	1432		20.7405	2202
			20.7602	1017		20.7602	1447		20.7602	2286
			20.7798	1043		20.7798	1439		20.7798	2235
			20.7995	1047		20.7995	1535		20.7995	2320
			20.8191	1062		20.8191	1525		20.8191	2277
			20.8388	1029		20.8388	1494		20.8388	2216
			20.8584	1067		20.8584	1495		20.8584	2283
			20.8781	1028		20.8781	1496		20.8781	2207
			20.8977	1014		20.8977	1497		20.8977	2340
			20.9174	1019		20.9174	1471		20.9174	2161
			20.937	989		20.937	1431		20.937	2266
			20.9567	1041		20.9567	1460		20.9567	2266
			20.9763	1034		20.9763	1459		20.9763	2202
			20.996	1029		20.996	1494		20.996	2224
			21.0156	971		21.0156	1395		21.0156	2232
			21.0353	921		21.0353	1406		21.0353	2190
			21.0549	954		21.0549	1504		21.0549	2209
			21.0746	893		21.0746	1439		21.0746	2206
			21.0942	967		21.0942	1484		21.0942	2191
			21.1139	1007		21.1139	1406		21.1139	2167
			21.1335	948		21.1335	1491		21.1335	2187
			21.1532	984		21.1532	1482		21.1532	2159
			21.1729	998		21.1729	1398		21.1729	2113
			21.1925	948		21.1925	1472		21.1925	2251
			21.2122	991		21.2122	1491		21.2122	2244
			21.2318	980		21.2318	1500		21.2318	2169
			21.2514	1004		21.2514	1404		21.2514	2211
			21.2711	923		21.2711	1469		21.2711	2217
			21.2908	964		21.2908	1451		21.2908	2160
			21.3104	970		21.3104	1417		21.3104	2146
			21.3301	937		21.3301	1335		21.3301	2264
			21.3497	981		21.3497	1431		21.3497	2301
			21.3694	959		21.3694	1507		21.3694	2145
			21.389	976		21.389	1456		21.389	2219
			21.4087	994		21.4087	1463		21.4087	2203
			21.4283	969		21.4283	1603		21.4283	2187
			21.448	937		21.448	1575		21.448	2221
			21.4676	1017		21.4676	1509		21.4676	2098
			21.4873	958		21.4873	1466		21.4873	2265
			21.5069	954		21.5069	1457		21.5069	2229
			21.5266	994		21.5266	1480		21.5266	2281
			21.5462	1028		21.5462	1592		21.5462	2328
			21.5659	962		21.5659	1579		21.5659	2277
			21.5855	1039		21.5855	1581		21.5855	2260
			21.6052	1009		21.6052	1534		21.6052	2153
			21.6248	984		21.6248	1589		21.6248	2288
			21.6445	1047		21.6445	1629		21.6445	2376
			21.6641	1039		21.6641	1642		21.6641	2293
			21.6838	1018		21.6838	1763		21.6838	2396
			21.7034	1029		21.7034	1764		21.7034	2478
			21.7231	1033		21.7231	1768		21.7231	2428
			21.7427	1019		21.7427	1774		21.7427	2425
			21.7624	1097		21.7624	1877		21.7624	2553
			21.782	1029		21.782	1974		21.782	2618
			21.8017	1091		21.8017	1977		21.8017	2697
			21.8213	1146		21.8213	2069		21.8213	2740
			21.841	1205		21.841	2150		21.841	2822
			21.8606	1199		21.8606	2310		21.8606	2960
			21.8803	1283		21.8803	2283		21.8803	2997
			21.8999	1164		21.8999	2478		21.8999	3234
			21.9196	1277		21.9196	2602		21.9196	3369
			21.9392	1413		21.9392	2730		21.9392	3439
			21.9589	1484		21.9589	2922		21.9589	3698
			21.9785	1460		21.9785	3130		21.9785	3900
			21.9982	1579		21.9982	3263		21.9982	4300
			22.0178	1697		22.0178	3350		22.0178	4458
			22.0375	1819		22.0375	3520		22.0375	4598
			22.0572	1962		22.0572	3675		22.0572	4740
			22.0768	1973		22.0768	3667		22.0768	4806
			22.0965	2134		22.0965	3644		22.0965	4864
			22.1161	2149		22.1161	3673		22.1161	4853
			22.1358	2256		22.1358	3633		22.1358	4612
			22.1554	2168		22.1554	3422		22.1554	4315
			22.1751	2182		22.1751	3308		22.1751	4130
			22.1947	2190		22.1947	3154		22.1947	3709
			22.2144	2105		22.2144	2991		22.2144	3390
			22.234	1949		22.234	2826		22.234	3126
			22.2537	1878		22.2537	2676		22.2537	2991
			22.2733	1779		22.2733	2457		22.2733	2701
			22.293	1642		22.293	2318		22.293	2568
			22.3126	1538		22.3126	2223		22.3126	2484
			22.3323	1406		22.3323	2105		22.3323	2383
			22.3519	1378		22.3519	1995		22.3519	2343
			22.3716	1318		22.3716	1884		22.3716	2262
			22.3912	1168		22.3912	1820		22.3912	2295
			22.4109	1061		22.4109	1722		22.4109	2213
			22.4305	1100		22.4305	1696		22.4305	2153
			22.4502	1104		22.4502	1708		22.4502	2154
			22.4698	1026		22.4698	1618		22.4698	2156
			22.4895	1009		22.4895	1563		22.4895	2076
			22.5091	1050		22.5091	1597		22.5091	2108
			22.5288	917		22.5288	1596		22.5288	2127
			22.5484	930		22.5484	1552		22.5484	2125
			22.5681	998		22.5681	1576		22.5681	2097
			22.5877	969		22.5877	1517		22.5877	2083
			22.6074	936		22.6074	1561		22.6074	2145
			22.627	917		22.627	1486		22.627	2049
			22.6467	894		22.6467	1459		22.6467	2162
			22.6663	915		22.6663	1517		22.6663	2169
			22.686	878		22.686	1524		22.686	2020
			22.7056	924		22.7056	1513		22.7056	2079
			22.7253	934		22.7253	1495		22.7253	1997
			22.7449	905		22.7449	1524		22.7449	1992
			22.7646	883		22.7646	1465		22.7646	2015
			22.7842	936		22.7842	1403		22.7842	2042
			22.8039	905		22.8039	1489		22.8039	2022
			22.8235	827		22.8235	1466		22.8235	2075
			22.8432	873		22.8432	1417		22.8432	1972
			22.8629	859		22.8629	1424		22.8629	1994
			22.8825	829		22.8825	1417		22.8825	2040
			22.9021	817		22.9021	1499		22.9021	2051
			22.9218	873		22.9218	1538		22.9218	1987
			22.9414	851		22.9414	1448		22.9414	2014
			22.9611	859		22.9611	1498		22.9611	2016
			22.9808	872		22.9808	1454		22.9808	2005
			23.0004	875		23.0004	1493		23.0004	2022
			23.0201	876		23.0201	1478		23.0201	2129
			23.0397	842		23.0397	1487		23.0397	2064
			23.0594	886		23.0594	1495		23.0594	2088
			23.079	891		23.079	1506		23.079	2065
			23.0987	885		23.0987	1532		23.0987	2010
			23.1183	870		23.1183	1490		23.1183	2119
			23.138	888		23.138	1579		23.138	2120
			23.1576	858		23.1576	1575		23.1576	2224
			23.1773	996		23.1773	1628		23.1773	2187
			23.1969	890		23.1969	1614		23.1969	2246
			23.2166	927		23.2166	1651		23.2166	2168
			23.2362	943		23.2362	1629		23.2362	2305
			23.2559	943		23.2559	1684		23.2559	2304
			23.2755	964		23.2755	1697		23.2755	2269
			23.2952	934		23.2952	1767		23.2952	2344
			23.3148	959		23.3148	1725		23.3148	2340
			23.3345	1040		23.3345	1675		23.3345	2278
			23.3541	990		23.3541	1667		23.3541	2166
			23.3738	988		23.3738	1690		23.3738	2244
			23.3934	1033		23.3934	1688		23.3934	2180
			23.4131	1000		23.4131	1643		23.4131	2171
			23.4327	1030		23.4327	1708		23.4327	2103
			23.4524	1005		23.4524	1588		23.4524	1973
			23.472	957		23.472	1625		23.472	1957
			23.4917	942		23.4917	1623		23.4917	1970
			23.5113	968		23.5113	1591		23.5113	2005
			23.531	967		23.531	1572		23.531	1949
			23.5506	911		23.5506	1531		23.5506	1940
			23.5703	969		23.5703	1568		23.5703	1938
			23.5899	947		23.5899	1513		23.5899	1937
			23.6096	944		23.6096	1546		23.6096	1974
			23.6292	917		23.6292	1569		23.6292	1993
			23.6489	878		23.6489	1544		23.6489	1935
			23.6685	886		23.6685	1519		23.6685	1995
			23.6882	869		23.6882	1516		23.6882	1847
			23.7078	833		23.7078	1507		23.7078	1931
			23.7275	830		23.7275	1544		23.7275	1977
			23.7471	877		23.7471	1601		23.7471	1972
			23.7668	875		23.7668	1569		23.7668	1987
			23.7864	896		23.7864	1650		23.7864	1963
			23.8061	906		23.8061	1546		23.8061	1957
			23.8257	951		23.8257	1671		23.8257	1939
			23.8454	960		23.8454	1652		23.8454	1966
			23.8651	888		23.8651	1702		23.8651	1998
			23.8847	879		23.8847	1645		23.8847	1968
			23.9044	916		23.9044	1644		23.9044	1978
			23.924	915		23.924	1724		23.924	2069
			23.9437	969		23.9437	1755		23.9437	2033
			23.9633	986		23.9633	1734		23.9633	2088
			23.983	971		23.983	1807		23.983	2085
			24.0026	1006		24.0026	1819		24.0026	2158
			24.0223	1005		24.0223	1876		24.0223	2118
			24.0419	964		24.0419	1875		24.0419	2255
			24.0616	1032		24.0616	2013		24.0616	2268
			24.0812	1028		24.0812	2084		24.0812	2369
			24.1009	1038		24.1009	2125		24.1009	2390
			24.1205	1029		24.1205	2161		24.1205	2544
			24.1402	1116		24.1402	2328		24.1402	2610
			24.1598	1166		24.1598	2379		24.1598	2723
			24.1795	1187		24.1795	2609		24.1795	2779
			24.1991	1199		24.1991	2720		24.1991	2974
			24.2188	1263		24.2188	2823		24.2188	3167
			24.2384	1330		24.2384	2980		24.2384	3433
			24.2581	1401		24.2581	3118		24.2581	3661
			24.2777	1489		24.2777	3421		24.2777	3735
			24.2974	1575		24.2974	3610		24.2974	4173
			24.317	1619		24.317	3811		24.317	4535
			24.3367	1709		24.3367	4192		24.3367	4830
			24.3563	1826		24.3563	4249		24.3563	5088
			24.376	2130		24.376	4443		24.376	5491
			24.3956	2163		24.3956	4692		24.3956	5995
			24.4153	2302		24.4153	4869		24.4153	6130
			24.4349	2411		24.4349	4996		24.4349	6470
			24.4546	2687		24.4546	5151		24.4546	6421
			24.4742	2599		24.4742	5031		24.4742	6516
			24.4939	2729		24.4939	5045		24.4939	6299
			24.5135	2867		24.5135	5083		24.5135	5988
			24.5332	2786		24.5332	4847		24.5332	5663
			24.5528	2727		24.5528	4537		24.5528	4942
			24.5725	2752		24.5725	4393		24.5725	4596
			24.5921	2663		24.5921	4061		24.5921	3993
			24.6118	2501		24.6118	3840		24.6118	3488
			24.6314	2371		24.6314	3653		24.6314	3255
			24.6511	2234		24.6511	3266		24.6511	2821
			24.6708	2037		24.6708	3228		24.6708	2626
			24.6904	1885		24.6904	3031		24.6904	2496
			24.71	1726		24.71	2748		24.71	2361
			24.7297	1577		24.7297	2546		24.7297	2244
			24.7493	1387		24.7493	2568		24.7493	2247
			24.769	1429		24.769	2291		24.769	2172
			24.7887	1304		24.7887	2239		24.7887	2116
			24.8083	1171		24.8083	2082		24.8083	2070
			24.828	1194		24.828	2000		24.828	1988
			24.8476	1155		24.8476	1958		24.8476	2031
			24.8673	1097		24.8673	1922		24.8673	1927
			24.8869	1013		24.8869	1934		24.8869	1927
			24.9066	1042		24.9066	1854		24.9066	1918
			24.9262	938		24.9262	1735		24.9262	1919
			24.9459	993		24.9459	1816		24.9459	1906
			24.9655	968		24.9655	1786		24.9655	1825
			24.9852	954		24.9852	1799		24.9852	1871
			25.0048	937		25.0048	1756		25.0048	1880
			25.0245	954		25.0245	1721		25.0245	1986
			25.0441	968		25.0441	1779		25.0441	1869
			25.0638	948		25.0638	1767		25.0638	1872
			25.0834	938		25.0834	1751		25.0834	1951
			25.1031	932		25.1031	1704		25.1031	1912
			25.1227	938		25.1227	1836		25.1227	1907
			25.1424	963		25.1424	1799		25.1424	1951
			25.162	976		25.162	1806		25.162	2051
			25.1817	1001		25.1817	1939		25.1817	2029
			25.2013	971		25.2013	1798		25.2013	2053
			25.221	926		25.221	1859		25.221	2097
			25.2406	970		25.2406	1959		25.2406	2044
			25.2603	903		25.2603	1945		25.2603	2196
			25.2799	985		25.2799	1940		25.2799	2141
			25.2996	999		25.2996	2028		25.2996	2264
			25.3192	1085		25.3192	2014		25.3192	2355
			25.3389	1033		25.3389	2082		25.3389	2494
			25.3585	1106		25.3585	2268		25.3585	2541
			25.3782	1113		25.3782	2331		25.3782	2652
			25.3978	1074		25.3978	2324		25.3978	2762
			25.4175	1119		25.4175	2451		25.4175	2841
			25.4371	1170		25.4371	2592		25.4371	2960
			25.4568	1236		25.4568	2613		25.4568	3168
			25.4764	1245		25.4764	2621		25.4764	3285
			25.4961	1340		25.4961	2818		25.4961	3322
			25.5157	1349		25.5157	2876		25.5157	3591
			25.5354	1400		25.5354	2955		25.5354	3719
			25.5551	1404		25.5551	2983		25.5551	3713
			25.5747	1543		25.5747	2945		25.5747	3688
			25.5943	1642		25.5943	2965		25.5943	3771
			25.614	1591		25.614	2972		25.614	3498
			25.6336	1628		25.6336	2810		25.6336	3552
			25.6533	1557		25.6533	2876		25.6533	3280
			25.673	1612		25.673	2789		25.673	3001
			25.6926	1509		25.6926	2613		25.6926	2882
			25.7123	1452		25.7123	2540		25.7123	2620
			25.7319	1463		25.7319	2455		25.7319	2501
			25.7516	1271		25.7516	2370		25.7516	2368
			25.7712	1348		25.7712	2319		25.7712	2257
			25.7909	1209		25.7909	2254		25.7909	2103
			25.8105	1205		25.8105	2184		25.8105	2001
			25.8302	1231		25.8302	2092		25.8302	2045
			25.8498	1131		25.8498	2030		25.8498	1923
			25.8695	1029		25.8695	1905		25.8695	2045
			25.8891	1009		25.8891	1902		25.8891	1952
			25.9088	1071		25.9088	1952		25.9088	1952
			25.9284	1009		25.9284	1850		25.9284	1916
			25.9481	987		25.9481	1896		25.9481	1910
			25.9677	994		25.9677	1864		25.9677	1980
			25.9874	963		25.9874	1871		25.9874	1855
			26.007	991		26.007	1790		26.007	1864
			26.0267	980		26.0267	1947		26.0267	1895
			26.0463	968		26.0463	1901		26.0463	1919
			26.066	927		26.066	1968		26.066	1909
			26.0856	1050		26.0856	1942		26.0856	1960
			26.1053	967		26.1053	1992		26.1053	2010
			26.1249	959		26.1249	1965		26.1249	1941
			26.1446	1026		26.1446	2049		26.1446	2089
			26.1642	982		26.1642	2005		26.1642	2196
			26.1839	1021		26.1839	2116		26.1839	2191
			26.2035	1032		26.2035	2133		26.2035	2276
			26.2232	1043		26.2232	2205		26.2232	2342
			26.2428	1012		26.2428	2248		26.2428	2384
			26.2625	1083		26.2625	2397		26.2625	2517
			26.2821	1083		26.2821	2428		26.2821	2602
			26.3018	1134		26.3018	2662		26.3018	2717
			26.3214	1218		26.3214	2756		26.3214	2971
			26.3411	1238		26.3411	2766		26.3411	3106
			26.3607	1295		26.3607	2954		26.3607	3392
			26.3804	1350		26.3804	3094		26.3804	3537
			26.4	1420		26.4	3364		26.4	3744
			26.4197	1423		26.4197	3506		26.4197	4027
			26.4394	1435		26.4394	3695		26.4394	4311
			26.459	1587		26.459	3993		26.459	4791
			26.4786	1608		26.4786	4220		26.4786	5078
			26.4983	1766		26.4983	4561		26.4983	5611
			26.5179	1905		26.5179	4743		26.5179	5965
			26.5376	2082		26.5376	5201		26.5376	6345
			26.5572	2193		26.5572	5380		26.5572	6829
			26.5769	2441		26.5769	5525		26.5769	7145
			26.5966	2575		26.5966	5583		26.5966	7491
			26.6162	2760		26.6162	5857		26.6162	7621
			26.6359	2872		26.6359	5819		26.6359	7784
			26.6555	2992		26.6555	5939		26.6555	7751
			26.6752	3082		26.6752	5882		26.6752	7232
			26.6948	3039		26.6948	5717		26.6948	7020
			26.7145	2986		26.7145	5518		26.7145	6335
			26.7341	3122		26.7341	5218		26.7341	5667
			26.7538	2999		26.7538	4882		26.7538	5049
			26.7734	2849		26.7734	4678		26.7734	4436
			26.7931	2652		26.7931	4273		26.7931	4016
			26.8127	2507		26.8127	4085		26.8127	3417
			26.8324	2346		26.8324	3736		26.8324	3082
			26.852	2138		26.852	3436		26.852	2777
			26.8717	1907		26.8717	3210		26.8717	2599
			26.8913	1819		26.8913	3015		26.8913	2407
			26.911	1703		26.911	2758		26.911	2265
			26.9306	1586		26.9306	2680		26.9306	2149
			26.9503	1433		26.9503	2439		26.9503	2124
			26.9699	1356		26.9699	2309		26.9699	1958
			26.9896	1234		26.9896	2169		26.9896	1944
			27.0092	1128		27.0092	2122		27.0092	1868
			27.0289	1082		27.0289	2028		27.0289	1784
			27.0485	1035		27.0485	1920		27.0485	1811
			27.0682	1082		27.0682	1947		27.0682	1861
			27.0878	1005		27.0878	1887		27.0878	1740
			27.1075	956		27.1075	1803		27.1075	1812
			27.1271	1004		27.1271	1841		27.1271	1778
			27.1468	852		27.1468	1777		27.1468	1788
			27.1664	882		27.1664	1749		27.1664	1752
			27.1861	901		27.1861	1606		27.1861	1692
			27.2057	913		27.2057	1631		27.2057	1672
			27.2254	881		27.2254	1695		27.2254	1718
			27.245	854		27.245	1642		27.245	1643
			27.2647	836		27.2647	1625		27.2647	1662
			27.2843	875		27.2843	1576		27.2843	1621
			27.304	880		27.304	1544		27.304	1631
			27.3237	772		27.3237	1601		27.3237	1617
			27.3433	809		27.3433	1432		27.3433	1616
			27.363	812		27.363	1562		27.363	1624
			27.3826	798		27.3826	1529		27.3826	1646
			27.4022	810		27.4022	1515		27.4022	1651
			27.4219	809		27.4219	1436		27.4219	1635
			27.4415	820		27.4415	1399		27.4415	1603
			27.4612	782		27.4612	1457		27.4612	1591
			27.4809	775		27.4809	1369		27.4809	1566
			27.5005	769		27.5005	1498		27.5005	1560
			27.5202	761		27.5202	1431		27.5202	1580
			27.5398	766		27.5398	1444		27.5398	1642
			27.5595	850		27.5595	1405		27.5595	1525
			27.5791	785		27.5791	1339		27.5791	1674
			27.5988	823		27.5988	1397		27.5988	1571
			27.6184	738		27.6184	1333		27.6184	1587
			27.6381	743		27.6381	1427		27.6381	1611
			27.6577	767		27.6577	1341		27.6577	1583
			27.6774	749		27.6774	1395		27.6774	1561
			27.697	662		27.697	1462		27.697	1500
			27.7167	765		27.7167	1429		27.7167	1602
			27.7363	748		27.7363	1333		27.7363	1486
			27.756	705		27.756	1370		27.756	1587
			27.7756	732		27.7756	1324		27.7756	1550
			27.7953	732		27.7953	1385		27.7953	1530
			27.8149	737		27.8149	1428		27.8149	1527
			27.8346	743		27.8346	1306		27.8346	1587
			27.8542	711		27.8542	1364		27.8542	1522
			27.8739	732		27.8739	1329		27.8739	1578
			27.8935	782		27.8935	1345		27.8935	1610
			27.9132	784		27.9132	1344		27.9132	1499
			27.9328	698		27.9328	1430		27.9328	1525
			27.9525	719		27.9525	1379		27.9525	1586
			27.9721	717		27.9721	1325		27.9721	1498
			27.9918	696		27.9918	1335		27.9918	1581
			28.0114	759		28.0114	1364		28.0114	1571
			28.0311	760		28.0311	1332		28.0311	1524
			28.0507	747		28.0507	1435		28.0507	1469
			28.0704	705		28.0704	1377		28.0704	1537
			28.09	745		28.09	1404		28.09	1548
			28.1097	727		28.1097	1390		28.1097	1509
			28.1293	742		28.1293	1371		28.1293	1629
			28.149	679		28.149	1402		28.149	1481
			28.1686	738		28.1686	1386		28.1686	1589
			28.1883	724		28.1883	1405		28.1883	1507
			28.2079	736		28.2079	1422		28.2079	1621
			28.2276	733		28.2276	1360		28.2276	1597
			28.2473	776		28.2473	1384		28.2473	1565
			28.2669	740		28.2669	1440		28.2669	1654
			28.2865	744		28.2865	1374		28.2865	1662
			28.3062	777		28.3062	1472		28.3062	1625
			28.3258	799		28.3258	1459		28.3258	1742
			28.3455	723		28.3455	1459		28.3455	1603
			28.3651	808		28.3651	1541		28.3651	1624
			28.3848	797		28.3848	1571		28.3848	1659
			28.4045	835		28.4045	1555		28.4045	1763
			28.4241	807		28.4241	1553		28.4241	1837
			28.4438	815		28.4438	1654		28.4438	1876
			28.4634	804		28.4634	1613		28.4634	1868
			28.4831	827		28.4831	1589		28.4831	1904
			28.5027	858		28.5027	1678		28.5027	1963
			28.5224	826		28.5224	1737		28.5224	2053
			28.542	877		28.542	1710		28.542	2101
			28.5617	923		28.5617	1752		28.5617	2161
			28.5813	867		28.5813	1894		28.5813	2165
			28.601	885		28.601	1844		28.601	2201
			28.6206	993		28.6206	1907		28.6206	2266
			28.6403	942		28.6403	1905		28.6403	2294
			28.6599	1017		28.6599	1985		28.6599	2317
			28.6796	1019		28.6796	1951		28.6796	2276
			28.6992	1044		28.6992	2025		28.6992	2247
			28.7189	1087		28.7189	1900		28.7189	2217
			28.7385	995		28.7385	1891		28.7385	2186
			28.7582	994		28.7582	1900		28.7582	2091
			28.7778	993		28.7778	1987		28.7778	2076
			28.7975	991		28.7975	1885		28.7975	1977
			28.8171	969		28.8171	1707		28.8171	1852
			28.8368	975		28.8368	1720		28.8368	1869
			28.8564	927		28.8564	1769		28.8564	1784
			28.8761	921		28.8761	1685		28.8761	1794
			28.8957	904		28.8957	1741		28.8957	1776
			28.9154	869		28.9154	1741		28.9154	1783
			28.935	862		28.935	1701		28.935	1759
			28.9547	893		28.9547	1710		28.9547	1706
			28.9743	853		28.9743	1725		28.9743	1743
			28.994	835		28.994	1640		28.994	1695
			29.0136	876		29.0136	1662		29.0136	1722
			29.0333	846		29.0333	1634		29.0333	1811
			29.0529	833		29.0529	1688		29.0529	1729
			29.0726	863		29.0726	1721		29.0726	1842
			29.0922	880		29.0922	1779		29.0922	1792
			29.1119	876		29.1119	1813		29.1119	1907
			29.1316	909		29.1316	1746		29.1316	1949
			29.1512	877		29.1512	1791		29.1512	1937
			29.1709	868		29.1709	1918		29.1709	1985
			29.1905	860		29.1905	1849		29.1905	2020
			29.2101	881		29.2101	1949		29.2101	2162
			29.2298	938		29.2298	1988		29.2298	2284
			29.2494	968		29.2494	2020		29.2494	2406
			29.2691	967		29.2691	2194		29.2691	2461
			29.2888	998		29.2888	2221		29.2888	2595
			29.3084	976		29.3084	2269		29.3084	2664
			29.3281	1049		29.3281	2428		29.3281	2850
			29.3477	1103		29.3477	2528		29.3477	3015
			29.3674	1137		29.3674	2530		29.3674	3188
			29.387	1178		29.387	2676		29.387	3465
			29.4067	1136		29.4067	2928		29.4067	3627
			29.4263	1348		29.4263	2996		29.4263	3875
			29.446	1313		29.446	3178		29.446	4111
			29.4656	1409		29.4656	3447		29.4656	4328
			29.4853	1472		29.4853	3571		29.4853	4558
			29.5049	1623		29.5049	3746		29.5049	4905
			29.5246	1654		29.5246	4024		29.5246	5264
			29.5442	1777		29.5442	4191		29.5442	5585
			29.5639	1959		29.5639	4270		29.5639	5626
			29.5835	2013		29.5835	4420		29.5835	5895
			29.6032	2160		29.6032	4505		29.6032	5904
			29.6228	2158		29.6228	4499		29.6228	6057
			29.6425	2341		29.6425	4713		29.6425	5791
			29.6621	2339		29.6621	4383		29.6621	5670
			29.6818	2295		29.6818	4357		29.6818	5392
			29.7014	2296		29.7014	4126		29.7014	4963
			29.7211	2315		29.7211	4182		29.7211	4483
			29.7407	2249		29.7407	3984		29.7407	4016
			29.7604	2162		29.7604	3691		29.7604	3623
			29.78	1977		29.78	3515		29.78	3203
			29.7997	1877		29.7997	3286		29.7997	2802
			29.8193	1798		29.8193	3032		29.8193	2610
			29.839	1660		29.839	2866		29.839	2377
			29.8586	1572		29.8586	2747		29.8586	2350
			29.8783	1493		29.8783	2527		29.8783	2141
			29.8979	1351		29.8979	2432		29.8979	2066
			29.9176	1310		29.9176	2350		29.9176	1984
			29.9372	1117		29.9372	2227		29.9372	2068
			29.9569	1174		29.9569	2091		29.9569	1960
			29.9765	1157		29.9765	2107		29.9765	1885
			29.9962	1032		29.9962	2010		29.9962	1815
			30.0159	1017		30.0159	2015		30.0159	1846
			30.0355	985		30.0355	2073		30.0355	1824
			30.0552	993		30.0552	1893		30.0552	1793
			30.0748	890		30.0748	1855		30.0748	1929
			30.0944	963		30.0944	1949		30.0944	1997
			30.1141	914		30.1141	1915		30.1141	1883
			30.1337	910		30.1337	1911		30.1337	1943
			30.1534	942		30.1534	1866		30.1534	1970
			30.173	940		30.173	1980		30.173	2014
			30.1927	923		30.1927	2096		30.1927	2143
			30.2124	936		30.2124	2007		30.2124	2225
			30.232	999		30.232	2103		30.232	2186
			30.2517	991		30.2517	2101		30.2517	2351
			30.2713	1045		30.2713	2082		30.2713	2504
			30.291	986		30.291	2240		30.291	2509
			30.3106	979		30.3106	2215		30.3106	2738
			30.3303	1120		30.3303	2297		30.3303	2881
			30.3499	1128		30.3499	2359		30.3499	3029
			30.3696	1061		30.3696	2578		30.3696	3028
			30.3892	1169		30.3892	2661		30.3892	3227
			30.4089	1103		30.4089	2690		30.4089	3323
			30.4285	1239		30.4285	2822		30.4285	3669
			30.4482	1312		30.4482	3042		30.4482	3769
			30.4678	1340		30.4678	2985		30.4678	3986
			30.4875	1374		30.4875	3132		30.4875	4198
			30.5071	1503		30.5071	3283		30.5071	4338
			30.5268	1504		30.5268	3362		30.5268	4314
			30.5464	1545		30.5464	3454		30.5464	4475
			30.5661	1700		30.5661	3316		30.5661	4357
			30.5857	1664		30.5857	3171		30.5857	4274
			30.6054	1620		30.6054	3361		30.6054	4214
			30.625	1702		30.625	3243		30.625	3799
			30.6447	1666		30.6447	3154		30.6447	3726
			30.6643	1608		30.6643	3121		30.6643	3369
			30.684	1653		30.684	2931		30.684	3197
			30.7036	1587		30.7036	2912		30.7036	2989
			30.7233	1487		30.7233	2659		30.7233	2530
			30.7429	1474		30.7429	2682		30.7429	2439
			30.7626	1309		30.7626	2375		30.7626	2253
			30.7822	1253		30.7822	2410		30.7822	2133
			30.8019	1240		30.8019	2245		30.8019	2037
			30.8215	1190		30.8215	2201		30.8215	2026
			30.8412	1118		30.8412	2050		30.8412	1887
			30.8608	1078		30.8608	2008		30.8608	1862
			30.8805	1031		30.8805	1942		30.8805	1881
			30.9002	1016		30.9002	1874		30.9002	1801
			30.9198	954		30.9198	1849		30.9198	1832
			30.9395	902		30.9395	1919		30.9395	1854
			30.9591	867		30.9591	1815		30.9591	1774
			30.9788	922		30.9788	1823		30.9788	1784
			30.9984	901		30.9984	1834		30.9984	1859
			31.018	899		31.018	1739		31.018	1819
			31.0377	853		31.0377	1776		31.0377	1830
			31.0573	885		31.0573	1784		31.0573	1863
			31.077	865		31.077	1781		31.077	1955
			31.0967	908		31.0967	1808		31.0967	1997
			31.1163	855		31.1163	1791		31.1163	2053
			31.136	847		31.136	1872		31.136	2014
			31.1556	898		31.1556	1844		31.1556	2102
			31.1753	886		31.1753	1915		31.1753	2186
			31.1949	910		31.1949	1921		31.1949	2266
			31.2146	891		31.2146	1998		31.2146	2429
			31.2342	910		31.2342	2002		31.2342	2620
			31.2539	935		31.2539	2102		31.2539	2612
			31.2735	940		31.2735	2147		31.2735	2725
			31.2932	999		31.2932	2253		31.2932	2905
			31.3128	1091		31.3128	2336		31.3128	2931
			31.3325	1033		31.3325	2454		31.3325	3144
			31.3521	1067		31.3521	2429		31.3521	3230
			31.3718	1133		31.3718	2527		31.3718	3467
			31.3914	1271		31.3914	2569		31.3914	3457
			31.4111	1257		31.4111	2780		31.4111	3521
			31.4307	1256		31.4307	2765		31.4307	3594
			31.4504	1283		31.4504	2791		31.4504	3839
			31.47	1410		31.47	2860		31.47	3631
			31.4897	1394		31.4897	2861		31.4897	3603
			31.5093	1398		31.5093	2803		31.5093	3571
			31.529	1414		31.529	2810		31.529	3371
			31.5486	1476		31.5486	2779		31.5486	3136
			31.5683	1382		31.5683	2690		31.5683	3008
			31.5879	1355		31.5879	2608		31.5879	2736
			31.6076	1312		31.6076	2502		31.6076	2634
			31.6272	1251		31.6272	2462		31.6272	2468
			31.6469	1237		31.6469	2298		31.6469	2249
			31.6665	1225		31.6665	2246		31.6665	2190
			31.6862	1194		31.6862	2092		31.6862	2072
			31.7058	1093		31.7058	2098		31.7058	1971
			31.7255	1060		31.7255	2016		31.7255	1868
			31.7451	1000		31.7451	1905		31.7451	1880
			31.7648	950		31.7648	1884		31.7648	1841
			31.7844	952		31.7844	1878		31.7844	1864
			31.8041	908		31.8041	1753		31.8041	1725
			31.8238	896		31.8238	1790		31.8238	1761
			31.8434	900		31.8434	1758		31.8434	1843
			31.8631	822		31.8631	1708		31.8631	1836
			31.8827	854		31.8827	1713		31.8827	1772
			31.9023	854		31.9023	1758		31.9023	1811
			31.922	866		31.922	1742		31.922	1881
			31.9416	850		31.9416	1723		31.9416	1952
			31.9613	832		31.9613	1792		31.9613	1968
			31.981	833		31.981	1766		31.981	2102
			32.0006	837		32.0006	1858		32.0006	2037
			32.0203	883		32.0203	1832		32.0203	2061
			32.0399	876		32.0399	1859		32.0399	2252
			32.0596	868		32.0596	1889		32.0596	2217
			32.0792	921		32.0792	2006		32.0792	2410
			32.0989	887		32.0989	2024		32.0989	2512
			32.1185	964		32.1185	2056		32.1185	2631
			32.1382	948		32.1382	2151		32.1382	2849
			32.1578	978		32.1578	2263		32.1578	2918
			32.1775	1005		32.1775	2324		32.1775	3072
			32.1971	1031		32.1971	2372		32.1971	3195
			32.2168	1101		32.2168	2623		32.2168	3333
			32.2364	1119		32.2364	2607		32.2364	3535
			32.2561	1196		32.2561	2687		32.2561	3788
			32.2757	1182		32.2757	2829		32.2757	3901
			32.2954	1232		32.2954	2983		32.2954	4018
			32.315	1351		32.315	2963		32.315	4100
			32.3347	1433		32.3347	3062		32.3347	4105
			32.3543	1376		32.3543	3109		32.3543	4105
			32.374	1494		32.374	3095		32.374	4087
			32.3936	1535		32.3936	3088		32.3936	3975
			32.4133	1574		32.4133	2938		32.4133	3892
			32.4329	1501		32.4329	2910		32.4329	3625
			32.4526	1578		32.4526	2857		32.4526	3442
			32.4722	1528		32.4722	2761		32.4722	3085
			32.4919	1499		32.4919	2697		32.4919	2813
			32.5115	1433		32.5115	2589		32.5115	2606
			32.5312	1365		32.5312	2414		32.5312	2429
			32.5508	1256		32.5508	2380		32.5508	2177
			32.5705	1220		32.5705	2216		32.5705	2075
			32.5901	1156		32.5901	2153		32.5901	2009
			32.6098	1109		32.6098	2018		32.6098	1888
			32.6294	1029		32.6294	1901		32.6294	1819
			32.6491	1015		32.6491	1890		32.6491	1742
			32.6687	980		32.6687	1819		32.6687	1673
			32.6884	1005		32.6884	1678		32.6884	1629
			32.7081	822		32.7081	1737		32.7081	1655
			32.7277	807		32.7277	1562		32.7277	1646
			32.7473	815		32.7473	1619		32.7473	1582
			32.767	841		32.767	1554		32.767	1646
			32.7867	807		32.7867	1591		32.7867	1614
			32.8063	794		32.8063	1541		32.8063	1545
			32.8259	754		32.8259	1408		32.8259	1604
			32.8456	773		32.8456	1485		32.8456	1604
			32.8653	746		32.8653	1504		32.8653	1604
			32.8849	712		32.8849	1487		32.8849	1587
			32.9046	678		32.9046	1451		32.9046	1627
			32.9242	719		32.9242	1443		32.9242	1566
			32.9439	662		32.9439	1390		32.9439	1643
			32.9635	723		32.9635	1451		32.9635	1577
			32.9832	723		32.9832	1460		32.9832	1576
			33.0028	708		33.0028	1457		33.0028	1608
			33.0225	740		33.0225	1463		33.0225	1664
			33.0421	700		33.0421	1404		33.0421	1730
			33.0618	724		33.0618	1443		33.0618	1640
			33.0814	721		33.0814	1389		33.0814	1671
			33.1011	752		33.1011	1485		33.1011	1771
			33.1207	731		33.1207	1506		33.1207	1787
			33.1404	758		33.1404	1537		33.1404	1795
			33.16	786		33.16	1420		33.16	1796
			33.1797	787		33.1797	1464		33.1797	1764
			33.1993	724		33.1993	1515		33.1993	1903
			33.219	747		33.219	1575		33.219	1884
			33.2386	752		33.2386	1557		33.2386	1785
			33.2583	756		33.2583	1516		33.2583	1781
			33.2779	785		33.2779	1527		33.2779	1768
			33.2976	778		33.2976	1540		33.2976	1722
			33.3172	741		33.3172	1484		33.3172	1759
			33.3369	816		33.3369	1425		33.3369	1706
			33.3565	767		33.3565	1468		33.3565	1646
			33.3762	783		33.3762	1421		33.3762	1636
			33.3958	801		33.3958	1401		33.3958	1605
			33.4155	705		33.4155	1473		33.4155	1584
			33.4351	711		33.4351	1345		33.4351	1535
			33.4548	724		33.4548	1410		33.4548	1498
			33.4744	716		33.4744	1339		33.4744	1501
			33.4941	626		33.4941	1343		33.4941	1425
			33.5137	642		33.5137	1335		33.5137	1446
			33.5334	724		33.5334	1316		33.5334	1522
			33.553	657		33.553	1369		33.553	1492
			33.5727	690		33.5727	1274		33.5727	1560
			33.5924	689		33.5924	1360		33.5924	1553
			33.612	641		33.612	1367		33.612	1519
			33.6317	691		33.6317	1410		33.6317	1555
			33.6513	707		33.6513	1309		33.6513	1571
			33.6709	716		33.6709	1352		33.6709	1610
			33.6906	671		33.6906	1392		33.6906	1608
			33.7103	681		33.7103	1448		33.7103	1621
			33.7299	645		33.7299	1412		33.7299	1670
			33.7495	748		33.7495	1418		33.7495	1731
			33.7692	662		33.7692	1391		33.7692	1721
			33.7889	678		33.7889	1414		33.7889	1713
			33.8085	728		33.8085	1482		33.8085	1805
			33.8282	708		33.8282	1462		33.8282	1777
			33.8478	767		33.8478	1494		33.8478	1896
			33.8675	712		33.8675	1564		33.8675	1924
			33.8871	741		33.8871	1657		33.8871	2007
			33.9068	799		33.9068	1651		33.9068	2058
			33.9264	771		33.9264	1600		33.9264	2053
			33.9461	787		33.9461	1672		33.9461	2183
			33.9657	766		33.9657	1716		33.9657	2219
			33.9854	834		33.9854	1705		33.9854	2280
			34.005	849		34.005	1740		34.005	2317
			34.0247	892		34.0247	1794		34.0247	2270
			34.0443	822		34.0443	1808		34.0443	2364
			34.064	846		34.064	1847		34.064	2305
			34.0836	948		34.0836	1798		34.0836	2370
			34.1033	884		34.1033	1735		34.1033	2317
			34.1229	970		34.1229	1764		34.1229	2311
			34.1426	944		34.1426	1848		34.1426	2262
			34.1622	912		34.1622	1840		34.1622	2092
			34.1819	887		34.1819	1802		34.1819	2140
			34.2015	903		34.2015	1702		34.2015	2008
			34.2212	864		34.2212	1708		34.2212	1903
			34.2408	915		34.2408	1740		34.2408	1811
			34.2605	827		34.2605	1648		34.2605	1732
			34.2801	854		34.2801	1556		34.2801	1797
			34.2998	843		34.2998	1625		34.2998	1712
			34.3194	768		34.3194	1576		34.3194	1697
			34.3391	845		34.3391	1594		34.3391	1593
			34.3587	833		34.3587	1529		34.3587	1651
			34.3784	794		34.3784	1591		34.3784	1742
			34.398	755		34.398	1568		34.398	1745
			34.4177	784		34.4177	1588		34.4177	1739
			34.4373	716		34.4373	1546		34.4373	1711
			34.457	767		34.457	1625		34.457	1813
			34.4766	742		34.4766	1579		34.4766	1865
			34.4963	734		34.4963	1637		34.4963	1965
			34.5159	765		34.5159	1612		34.5159	1953
			34.5356	803		34.5356	1706		34.5356	2089
			34.5553	765		34.5553	1755		34.5553	2147
			34.5749	802		34.5749	1783		34.5749	2320
			34.5945	796		34.5945	1862		34.5945	2409
			34.6142	819		34.6142	1893		34.6142	2411
			34.6339	887		34.6339	1845		34.6339	2562
			34.6535	867		34.6535	1957		34.6535	2757
			34.6732	859		34.6732	1966		34.6732	2814
			34.6928	923		34.6928	2126		34.6928	2934
			34.7125	928		34.7125	2171		34.7125	3226
			34.7321	940		34.7321	2162		34.7321	3430
			34.7518	1066		34.7518	2420		34.7518	3570
			34.7714	1087		34.7714	2587		34.7714	3675
			34.7911	1187		34.7911	2574		34.7911	3792
			34.8107	1172		34.8107	2670		34.8107	3950
			34.8304	1239		34.8304	2757		34.8304	4141
			34.85	1276		34.85	2949		34.85	4156
			34.8697	1417		34.8697	2883		34.8697	4310
			34.8893	1419		34.8893	3043		34.8893	4433
			34.909	1439		34.909	3210		34.909	4351
			34.9286	1565		34.9286	3012		34.9286	4136
			34.9483	1525		34.9483	3081		34.9483	4074
			34.9679	1509		34.9679	2969		34.9679	3840
			34.9876	1545		34.9876	2975		34.9876	3587
			35.0072	1484		35.0072	2928		35.0072	3401
			35.0269	1438		35.0269	2773		35.0269	2988
			35.0465	1400		35.0465	2580		35.0465	2794
			35.0662	1334		35.0662	2404		35.0662	2522
			35.0858	1247		35.0858	2387		35.0858	2222
			35.1055	1243		35.1055	2273		35.1055	2203
			35.1251	1185		35.1251	2189		35.1251	2055
			35.1448	1117		35.1448	2093		35.1448	1933
			35.1644	1094		35.1644	1941		35.1644	1900
			35.1841	1014		35.1841	1811		35.1841	1722
			35.2037	899		35.2037	1710		35.2037	1729
			35.2234	929		35.2234	1721		35.2234	1641
			35.243	907		35.243	1700		35.243	1710
			35.2627	904		35.2627	1590		35.2627	1719
			35.2823	785		35.2823	1573		35.2823	1603
			35.302	774		35.302	1540		35.302	1614
			35.3216	773		35.3216	1526		35.3216	1577
			35.3413	737		35.3413	1472		35.3413	1534
			35.361	712		35.361	1447		35.361	1494
			35.3806	775		35.3806	1486		35.3806	1574
			35.4002	719		35.4002	1404		35.4002	1595
			35.4199	726		35.4199	1394		35.4199	1597
			35.4395	692		35.4395	1426		35.4395	1656
			35.4592	694		35.4592	1377		35.4592	1546
			35.4789	668		35.4789	1415		35.4789	1580
			35.4985	695		35.4985	1340		35.4985	1626
			35.5181	672		35.5181	1366		35.5181	1548
			35.5378	668		35.5378	1354		35.5378	1631
			35.5575	682		35.5575	1343		35.5575	1542
			35.5771	707		35.5771	1369		35.5771	1691
			35.5968	661		35.5968	1369		35.5968	1651
			35.6164	696		35.6164	1354		35.6164	1662
			35.6361	686		35.6361	1387		35.6361	1645
			35.6557	668		35.6557	1360		35.6557	1747
			35.6754	678		35.6754	1386		35.6754	1736
			35.695	721		35.695	1387		35.695	1708
			35.7147	684		35.7147	1381		35.7147	1636
			35.7343	681		35.7343	1350		35.7343	1694
			35.754	722		35.754	1371		35.754	1696
			35.7736	732		35.7736	1345		35.7736	1709
			35.7933	643		35.7933	1375		35.7933	1637
			35.8129	685		35.8129	1391		35.8129	1608
			35.8326	711		35.8326	1360		35.8326	1599
			35.8522	677		35.8522	1362		35.8522	1576
			35.8719	694		35.8719	1306		35.8719	1497
			35.8915	665		35.8915	1302		35.8915	1573
			35.9112	671		35.9112	1342		35.9112	1530
			35.9308	716		35.9308	1312		35.9308	1505
			35.9505	627		35.9505	1364		35.9505	1487
			35.9701	659		35.9701	1348		35.9701	1522
			35.9898	715		35.9898	1331		35.9898	1486
			36.0094	697		36.0094	1385		36.0094	1542
			36.0291	666		36.0291	1379		36.0291	1596
			36.0487	662		36.0487	1332		36.0487	1625
			36.0684	716		36.0684	1381		36.0684	1661
			36.088	686		36.088	1380		36.088	1658
			36.1077	671		36.1077	1429		36.1077	1663
			36.1273	727		36.1273	1467		36.1273	1748
			36.147	658		36.147	1435		36.147	1797
			36.1666	688		36.1666	1416		36.1666	1927
			36.1863	728		36.1863	1464		36.1863	2016
			36.2059	702		36.2059	1528		36.2059	2084
			36.2256	704		36.2256	1567		36.2256	2173
			36.2452	799		36.2452	1627		36.2452	2200
			36.2649	769		36.2649	1595		36.2649	2303
			36.2846	784		36.2846	1703		36.2846	2449
			36.3042	810		36.3042	1732		36.3042	2564
			36.3239	818		36.3239	1788		36.3239	2621
			36.3435	807		36.3435	1852		36.3435	2751
			36.3631	855		36.3631	1913		36.3631	2887
			36.3828	945		36.3828	1942		36.3828	2943
			36.4025	886		36.4025	2018		36.4025	3024
			36.4221	896		36.4221	2108		36.4221	3100
			36.4418	1001		36.4418	2178		36.4418	3235
			36.4614	1117		36.4614	2268		36.4614	3282
			36.4811	1073		36.4811	2263		36.4811	3208
			36.5007	1049		36.5007	2242		36.5007	3315
			36.5204	1146		36.5204	2247		36.5204	3307
			36.54	1209		36.54	2324		36.54	3192
			36.5597	1177		36.5597	2279		36.5597	3143
			36.5793	1132		36.5793	2203		36.5793	2945
			36.599	1169		36.599	2159		36.599	2920
			36.6186	1109		36.6186	2129		36.6186	2719
			36.6383	1137		36.6383	2176		36.6383	2444
			36.6579	1221		36.6579	2114		36.6579	2307
			36.6776	1073		36.6776	2019		36.6776	2208
			36.6972	1049		36.6972	1926		36.6972	2109
			36.7169	1038		36.7169	1836		36.7169	1961
			36.7365	968		36.7365	1853		36.7365	1891
			36.7562	957		36.7562	1708		36.7562	1754
			36.7758	815		36.7758	1668		36.7758	1774
			36.7955	887		36.7955	1640		36.7955	1805
			36.8151	818		36.8151	1585		36.8151	1720
			36.8348	783		36.8348	1592		36.8348	1773
			36.8544	786		36.8544	1553		36.8544	1726
			36.8741	794		36.8741	1548		36.8741	1744
			36.8937	772		36.8937	1523		36.8937	1701
			36.9134	728		36.9134	1484		36.9134	1712
			36.933	747		36.933	1440		36.933	1762
			36.9527	725		36.9527	1398		36.9527	1764
			36.9723	667		36.9723	1520		36.9723	1798
			36.992	678		36.992	1484		36.992	1922
			37.0116	712		37.0116	1490		37.0116	1864
			37.0313	762		37.0313	1434		37.0313	1922
			37.0509	728		37.0509	1515		37.0509	1935
			37.0706	712		37.0706	1550		37.0706	2087
			37.0902	703		37.0902	1496		37.0902	2018
			37.1099	803		37.1099	1630		37.1099	2162
			37.1295	773		37.1295	1626		37.1295	2340
			37.1492	738		37.1492	1647		37.1492	2299
			37.1688	815		37.1688	1563		37.1688	2290
			37.1885	750		37.1885	1794		37.1885	2344
			37.2082	838		37.2082	1680		37.2082	2526
			37.2278	833		37.2278	1804		37.2278	2440
			37.2475	850		37.2475	1834		37.2475	2519
			37.2671	833		37.2671	1811		37.2671	2559
			37.2867	915		37.2867	1853		37.2867	2535
			37.3064	945		37.3064	1693		37.3064	2510
			37.3261	928		37.3261	1809		37.3261	2471
			37.3457	983		37.3457	1799		37.3457	2413
			37.3654	917		37.3654	1834		37.3654	2245
			37.385	948		37.385	1741		37.385	2129
			37.4047	901		37.4047	1731		37.4047	2059
			37.4243	949		37.4243	1746		37.4243	2060
			37.444	891		37.444	1653		37.444	1936
			37.4636	904		37.4636	1597		37.4636	1808
			37.4833	875		37.4833	1536		37.4833	1731
			37.5029	822		37.5029	1544		37.5029	1655
			37.5226	798		37.5226	1556		37.5226	1599
			37.5422	797		37.5422	1427		37.5422	1497
			37.5619	719		37.5619	1408		37.5619	1600
			37.5815	742		37.5815	1342		37.5815	1479
			37.6012	706		37.6012	1356		37.6012	1399
			37.6208	635		37.6208	1284		37.6208	1434
			37.6405	678		37.6405	1311		37.6405	1443
			37.6601	678		37.6601	1290		37.6601	1472
			37.6798	722		37.6798	1232		37.6798	1465
			37.6994	653		37.6994	1251		37.6994	1428
			37.7191	592		37.7191	1321		37.7191	1411
			37.7387	627		37.7387	1215		37.7387	1417
			37.7584	674		37.7584	1215		37.7584	1376
			37.778	652		37.778	1242		37.778	1460
			37.7977	603		37.7977	1194		37.7977	1402
			37.8173	584		37.8173	1186		37.8173	1482
			37.837	598		37.837	1229		37.837	1451
			37.8566	601		37.8566	1178		37.8566	1446
			37.8763	591		37.8763	1241		37.8763	1485
			37.8959	679		37.8959	1173		37.8959	1477
			37.9156	597		37.9156	1154		37.9156	1491
			37.9352	668		37.9352	1158		37.9352	1462
			37.9549	607		37.9549	1213		37.9549	1525
			37.9745	607		37.9745	1193		37.9745	1576
			37.9942	650		37.9942	1176		37.9942	1521
			38.0138	626		38.0138	1216		38.0138	1536
			38.0335	617		38.0335	1218		38.0335	1517
			38.0532	623		38.0532	1256		38.0532	1520
			38.0728	590		38.0728	1302		38.0728	1491
			38.0924	636		38.0924	1148		38.0924	1511
			38.1121	611		38.1121	1233		38.1121	1447
			38.1317	610		38.1317	1146		38.1317	1528
			38.1514	634		38.1514	1211		38.1514	1481
			38.1711	662		38.1711	1221		38.1711	1479
			38.1907	587		38.1907	1179		38.1907	1458
			38.2103	592		38.2103	1282		38.2103	1501
			38.23	633		38.23	1261		38.23	1451
			38.2497	615		38.2497	1270		38.2497	1548
			38.2693	588		38.2693	1253		38.2693	1462
			38.289	608		38.289	1266		38.289	1446
			38.3086	604		38.3086	1256		38.3086	1502
			38.3283	603		38.3283	1219		38.3283	1461
			38.3479	609		38.3479	1268		38.3479	1523
			38.3676	621		38.3676	1213		38.3676	1572
			38.3872	685		38.3872	1298		38.3872	1629
			38.4069	634		38.4069	1288		38.4069	1647
			38.4265	599		38.4265	1306		38.4265	1682
			38.4462	646		38.4462	1290		38.4462	1610
			38.4658	654		38.4658	1345		38.4658	1689
			38.4855	672		38.4855	1321		38.4855	1773
			38.5051	648		38.5051	1349		38.5051	1799
			38.5248	658		38.5248	1414		38.5248	1832
			38.5444	672		38.5444	1381		38.5444	1900
			38.5641	725		38.5641	1427		38.5641	1876
			38.5837	690		38.5837	1567		38.5837	1999
			38.6034	718		38.6034	1535		38.6034	1948
			38.623	743		38.623	1499		38.623	2042
			38.6427	714		38.6427	1483		38.6427	2209
			38.6623	692		38.6623	1570		38.6623	2156
			38.682	776		38.682	1659		38.682	2300
			38.7016	766		38.7016	1717		38.7016	2402
			38.7213	742		38.7213	1870		38.7213	2531
			38.7409	798		38.7409	1825		38.7409	2450
			38.7606	813		38.7606	1785		38.7606	2465
			38.7802	829		38.7802	1898		38.7802	2557
			38.7999	929		38.7999	1896		38.7999	2480
			38.8195	883		38.8195	1969		38.8195	2566
			38.8392	965		38.8392	1930		38.8392	2600
			38.8588	921		38.8588	1974		38.8588	2436
			38.8785	943		38.8785	2013		38.8785	2436
			38.8981	961		38.8981	1967		38.8981	2445
			38.9178	969		38.9178	1986		38.9178	2393
			38.9374	938		38.9374	2021		38.9374	2329
			38.9571	919		38.9571	1993		38.9571	2284
			38.9768	982		38.9768	1893		38.9768	2223
			38.9964	921		38.9964	1917		38.9964	2092
			39.016	911		39.016	1935		39.016	2108
			39.0357	938		39.0357	1973		39.0357	2142
			39.0553	975		39.0553	1875		39.0553	2050
			39.075	919		39.075	1946		39.075	2073
			39.0947	897		39.0947	1957		39.0947	2060
			39.1143	920		39.1143	1914		39.1143	2106
			39.134	921		39.134	2005		39.134	2055
			39.1536	870		39.1536	1952		39.1536	2126
			39.1733	892		39.1733	2060		39.1733	2099
			39.1929	888		39.1929	2027		39.1929	2137
			39.2126	894		39.2126	1923		39.2126	2255
			39.2322	862		39.2322	1995		39.2322	2207
			39.2519	917		39.2519	2030		39.2519	2199
			39.2715	902		39.2715	2022		39.2715	2326
			39.2912	894		39.2912	2031		39.2912	2260
			39.3108	879		39.3108	2069		39.3108	2316
			39.3305	931		39.3305	2053		39.3305	2436
			39.3501	922		39.3501	2186		39.3501	2464
			39.3698	893		39.3698	2165		39.3698	2445
			39.3894	916		39.3894	2200		39.3894	2455
			39.4091	971		39.4091	2230		39.4091	2496
			39.4287	960		39.4287	2228		39.4287	2437
			39.4484	980		39.4484	2232		39.4484	2502
			39.468	969		39.468	2300		39.468	2530
			39.4877	968		39.4877	2345		39.4877	2590
			39.5073	1032		39.5073	2339		39.5073	2651
			39.527	1052		39.527	2349		39.527	2652
			39.5466	1035		39.5466	2363		39.5466	2639
			39.5663	1019		39.5663	2342		39.5663	2590
			39.5859	1079		39.5859	2355		39.5859	2531
			39.6056	1040		39.6056	2367		39.6056	2613
			39.6252	1089		39.6252	2297		39.6252	2570
			39.6449	1084		39.6449	2418		39.6449	2461
			39.6645	1043		39.6645	2336		39.6645	2469
			39.6842	1054		39.6842	2285		39.6842	2365
			39.7038	1039		39.7038	2317		39.7038	2384
			39.7235	978		39.7235	2389		39.7235	2372
			39.7431	970		39.7431	2295		39.7431	2225
			39.7628	1064		39.7628	2255		39.7628	2257
			39.7824	1027		39.7824	2315		39.7824	2173
			39.8021	1024		39.8021	2190		39.8021	2161
			39.8218	983		39.8218	2198		39.8218	2182
			39.8414	929		39.8414	2145		39.8414	2104
			39.861	1004		39.861	2172		39.861	2086
			39.8807	974		39.8807	2182		39.8807	2241
			39.9004	986		39.9004	2182		39.9004	2099
			39.92	945		39.92	2130		39.92	2086
			39.9397	967		39.9397	2029		39.9397	2110
			39.9593	878		39.9593	2014		39.9593	1971
			39.9789	868		39.9789	2093		39.9789	2091
			39.9986	896		39.9986	2053		39.9986	2005
			40.0183	895		40.0183	1931		40.0183	2012
			40.0379	896		40.0379	1923		40.0379	2005
			40.0576	923		40.0576	1903		40.0576	2001
			40.0772	856		40.0772	1873		40.0772	1981
			40.0969	843		40.0969	1950		40.0969	1969
			40.1165	919		40.1165	1868		40.1165	1921
			40.1362	859		40.1362	1889		40.1362	1905
			40.1558	834		40.1558	1859		40.1558	1953
			40.1755	856		40.1755	1815		40.1755	1889
			40.1951	839		40.1951	1802		40.1951	1856
			40.2148	803		40.2148	1673		40.2148	1921
			40.2344	778		40.2344	1692		40.2344	1863
			40.2541	811		40.2541	1777		40.2541	1843
			40.2737	791		40.2737	1673		40.2737	1841
			40.2934	757		40.2934	1638		40.2934	1787
			40.313	751		40.313	1690		40.313	1735
			40.3327	830		40.3327	1590		40.3327	1801
			40.3523	757		40.3523	1668		40.3523	1623
			40.372	816		40.372	1585		40.372	1719
			40.3916	738		40.3916	1494		40.3916	1690
			40.4113	691		40.4113	1550		40.4113	1658
			40.4309	724		40.4309	1478		40.4309	1626
			40.4506	696		40.4506	1422		40.4506	1601
			40.4702	697		40.4702	1503		40.4702	1619
			40.4899	683		40.4899	1476		40.4899	1532
			40.5095	690		40.5095	1441		40.5095	1500
			40.5292	693		40.5292	1390		40.5292	1514
			40.5488	638		40.5488	1362		40.5488	1477
			40.5685	641		40.5685	1321		40.5685	1509
			40.5881	671		40.5881	1304		40.5881	1392
			40.6078	642		40.6078	1273		40.6078	1504
			40.6274	683		40.6274	1300		40.6274	1416
			40.6471	637		40.6471	1290		40.6471	1451
			40.6667	612		40.6667	1269		40.6667	1395
			40.6864	641		40.6864	1221		40.6864	1378
			40.706	611		40.706	1110		40.706	1388
			40.7257	625		40.7257	1268		40.7257	1355
			40.7454	635		40.7454	1190		40.7454	1263
			40.765	574		40.765	1121		40.765	1418
			40.7846	590		40.7846	1193		40.7846	1317
			40.8043	591		40.8043	1147		40.8043	1388
			40.824	602		40.824	1103		40.824	1406
			40.8436	572		40.8436	1115		40.8436	1362
			40.8633	582		40.8633	1071		40.8633	1363
			40.8829	585		40.8829	1129		40.8829	1321
			40.9026	601		40.9026	1071		40.9026	1320
			40.9222	573		40.9222	1132		40.9222	1267
			40.9419	581		40.9419	1023		40.9419	1278
			40.9615	577		40.9615	1081		40.9615	1313
			40.9812	541		40.9812	1053		40.9812	1273
			41.0008	565		41.0008	1069		41.0008	1264
			41.0205	535		41.0205	986		41.0205	1263
			41.0401	540		41.0401	1034		41.0401	1312
			41.0598	538		41.0598	1081		41.0598	1295
			41.0794	568		41.0794	1074		41.0794	1288
			41.0991	539		41.0991	1044		41.0991	1299
			41.1187	571		41.1187	1058		41.1187	1222
			41.1384	558		41.1384	1043		41.1384	1355
			41.158	533		41.158	1068		41.158	1361
			41.1777	536		41.1777	1054		41.1777	1322
			41.1973	532		41.1973	1002		41.1973	1336
			41.217	561		41.217	1056		41.217	1334
			41.2366	564		41.2366	1012		41.2366	1318
			41.2563	584		41.2563	1043		41.2563	1359
			41.2759	549		41.2759	1096		41.2759	1321
			41.2956	555		41.2956	1076		41.2956	1360
			41.3152	555		41.3152	1121		41.3152	1501
			41.3349	585		41.3349	1113		41.3349	1466
			41.3545	501		41.3545	1118		41.3545	1459
			41.3742	570		41.3742	1094		41.3742	1613
			41.3938	597		41.3938	1135		41.3938	1554
			41.4135	557		41.4135	1137		41.4135	1622
			41.4331	590		41.4331	1203		41.4331	1610
			41.4528	611		41.4528	1173		41.4528	1735
			41.4724	600		41.4724	1240		41.4724	1800
			41.4921	637		41.4921	1200		41.4921	1822
			41.5117	644		41.5117	1216		41.5117	2004
			41.5314	607		41.5314	1280		41.5314	1991
			41.551	597		41.551	1289		41.551	1995
			41.5707	641		41.5707	1334		41.5707	2103
			41.5903	667		41.5903	1368		41.5903	2120
			41.61	644		41.61	1328		41.61	2153
			41.6296	636		41.6296	1470		41.6296	2185
			41.6493	700		41.6493	1464		41.6493	2264
			41.669	769		41.669	1509		41.669	2348
			41.6886	745		41.6886	1456		41.6886	2339
			41.7082	729		41.7082	1520		41.7082	2301
			41.7279	793		41.7279	1539		41.7279	2218
			41.7475	811		41.7475	1517		41.7475	2295
			41.7672	776		41.7672	1554		41.7672	2230
			41.7869	747		41.7869	1559		41.7869	2172
			41.8065	800		41.8065	1450		41.8065	2112
			41.8262	747		41.8262	1542		41.8262	2008
			41.8458	765		41.8458	1466		41.8458	1931
			41.8655	778		41.8655	1424		41.8655	1851
			41.8851	818		41.8851	1352		41.8851	1795
			41.9048	734		41.9048	1453		41.9048	1763
			41.9244	717		41.9244	1306		41.9244	1608
			41.9441	721		41.9441	1371		41.9441	1593
			41.9637	658		41.9637	1363		41.9637	1582
			41.9834	667		41.9834	1292		41.9834	1482
			42.003	658		42.003	1259		42.003	1543
			42.0227	640		42.0227	1232		42.0227	1433
			42.0423	605		42.0423	1107		42.0423	1402
			42.062	597		42.062	1186		42.062	1451
			42.0816	634		42.0816	1180		42.0816	1471
			42.1013	588		42.1013	1167		42.1013	1493
			42.1209	641		42.1209	1193		42.1209	1473
			42.1406	628		42.1406	1187		42.1406	1489
			42.1602	561		42.1602	1137		42.1602	1507
			42.1799	557		42.1799	1099		42.1799	1466
			42.1995	574		42.1995	1132		42.1995	1502
			42.2192	560		42.2192	1088		42.2192	1543
			42.2388	604		42.2388	1073		42.2388	1569
			42.2585	570		42.2585	1119		42.2585	1628
			42.2781	589		42.2781	1156		42.2781	1667
			42.2978	584		42.2978	1149		42.2978	1600
			42.3174	551		42.3174	1192		42.3174	1654
			42.3371	585		42.3371	1254		42.3371	1660
			42.3567	585		42.3567	1184		42.3567	1664
			42.3764	631		42.3764	1180		42.3764	1731
			42.396	604		42.396	1155		42.396	1684
			42.4157	561		42.4157	1221		42.4157	1781
			42.4353	623		42.4353	1157		42.4353	1660
			42.455	594		42.455	1212		42.455	1651
			42.4746	616		42.4746	1228		42.4746	1658
			42.4943	631		42.4943	1178		42.4943	1624
			42.514	648		42.514	1210		42.514	1573
			42.5336	615		42.5336	1114		42.5336	1512
			42.5532	627		42.5532	1201		42.5532	1539
			42.5729	589		42.5729	1120		42.5729	1528
			42.5926	626		42.5926	1127		42.5926	1555
			42.6122	644		42.6122	1133		42.6122	1426
			42.6319	578		42.6319	1196		42.6319	1508
			42.6515	602		42.6515	1150		42.6515	1463
			42.6711	611		42.6711	1102		42.6711	1474
			42.6908	583		42.6908	1055		42.6908	1418
			42.7105	576		42.7105	1120		42.7105	1494
			42.7301	543		42.7301	1140		42.7301	1501
			42.7498	524		42.7498	1072		42.7498	1533
			42.7694	611		42.7694	1094		42.7694	1571
			42.7891	593		42.7891	1136		42.7891	1558
			42.8087	548		42.8087	1028		42.8087	1648
			42.8284	544		42.8284	1089		42.8284	1638
			42.848	538		42.848	1167		42.848	1679
			42.8677	584		42.8677	1133		42.8677	1661
			42.8873	553		42.8873	1221		42.8873	1674
			42.907	586		42.907	1211		42.907	1784
			42.9266	578		42.9266	1146		42.9266	1814
			42.9463	569		42.9463	1260		42.9463	1848
			42.9659	615		42.9659	1238		42.9659	1912
			42.9856	594		42.9856	1218		42.9856	1923
			43.0052	616		43.0052	1217		43.0052	1996
			43.0249	670		43.0249	1190		43.0249	1996
			43.0445	631		43.0445	1286		43.0445	2054
			43.0642	693		43.0642	1349		43.0642	2175
			43.0838	646		43.0838	1338		43.0838	2110
			43.1035	711		43.1035	1260		43.1035	2084
			43.1231	734		43.1231	1308		43.1231	2045
			43.1428	667		43.1428	1329		43.1428	1963
			43.1624	668		43.1624	1333		43.1624	1853
			43.1821	722		43.1821	1305		43.1821	1956
			43.2017	698		43.2017	1337		43.2017	1898
			43.2214	670		43.2214	1317		43.2214	1813
			43.241	671		43.241	1249		43.241	1754
			43.2607	670		43.2607	1246		43.2607	1650
			43.2803	662		43.2803	1272		43.2803	1602
			43.3	629		43.3	1235		43.3	1567
			43.3196	641		43.3196	1157		43.3196	1601
			43.3393	636		43.3393	1169		43.3393	1425
			43.3589	606		43.3589	1181		43.3589	1403
			43.3786	584		43.3786	1146		43.3786	1446
			43.3982	572		43.3982	1081		43.3982	1443
			43.4179	586		43.4179	1098		43.4179	1396
			43.4376	600		43.4376	1094		43.4376	1316
			43.4572	555		43.4572	1077		43.4572	1415
			43.4768	576		43.4768	1060		43.4768	1389
			43.4965	548		43.4965	1059		43.4965	1355
			43.5162	564		43.5162	1036		43.5162	1404
			43.5358	559		43.5358	1038		43.5358	1342
			43.5555	539		43.5555	1016		43.5555	1375
			43.5751	518		43.5751	991		43.5751	1377
			43.5948	559		43.5948	1076		43.5948	1356
			43.6144	554		43.6144	994		43.6144	1433
			43.6341	556		43.6341	999		43.6341	1411
			43.6537	537		43.6537	1007		43.6537	1413
			43.6734	506		43.6734	989		43.6734	1385
			43.693	523		43.693	1006		43.693	1379
			43.7127	552		43.7127	1044		43.7127	1407
			43.7323	530		43.7323	979		43.7323	1472
			43.752	531		43.752	975		43.752	1486
			43.7716	551		43.7716	981		43.7716	1487
			43.7913	546		43.7913	967		43.7913	1438
			43.8109	556		43.8109	1016		43.8109	1462
			43.8306	574		43.8306	1015		43.8306	1412
			43.8502	539		43.8502	1040		43.8502	1415
			43.8699	548		43.8699	1057		43.8699	1363
			43.8895	539		43.8895	963		43.8895	1383
			43.9092	534		43.9092	1053		43.9092	1369
			43.9288	546		43.9288	1037		43.9288	1361
			43.9485	558		43.9485	939		43.9485	1330
			43.9681	512		43.9681	1041		43.9681	1401
			43.9878	546		43.9878	1076		43.9878	1378
			44.0074	503		44.0074	1023		44.0074	1264
			44.0271	561		44.0271	989		44.0271	1328
			44.0467	524		44.0467	1010		44.0467	1372
			44.0664	511		44.0664	1042		44.0664	1362
			44.086	554		44.086	1052		44.086	1466
			44.1057	473		44.1057	1002		44.1057	1401
			44.1253	519		44.1253	1036		44.1253	1379
			44.145	538		44.145	1048		44.145	1479
			44.1646	542		44.1646	1042		44.1646	1502
			44.1843	553		44.1843	1004		44.1843	1516
			44.2039	594		44.2039	1026		44.2039	1597
			44.2236	508		44.2236	1087		44.2236	1586
			44.2432	519		44.2432	1103		44.2432	1533
			44.2629	567		44.2629	1083		44.2629	1658
[truncated: 38 more rows]

## Sheet: Fig. 2M
Ptzyme@D-ZIF		Ptzyme@L-ZIF			Ptzyme@ZIF
399.675	0		399.675	0		399.675	0
400.157	95.1758		400.157	97.0338		400.157	91.6248
400.639	95.6201		400.639	97.5899		400.639	91.4132
401.121	96.0561		401.121	98.1453		401.121	91.2439
401.603	96.4256		401.603	98.5957		401.603	91.2719
402.085	96.7128		402.085	98.8905		402.085	91.472
402.567	96.8867		402.567	99.0439		402.567	91.84
403.05	96.9272		403.05	99.1337		403.05	92.3368
403.532	96.8495		403.532	99.2618		403.532	92.886
404.014	96.6913		404.014	99.4768		404.014	93.3965
404.496	96.4781		404.496	99.7171		404.496	93.7979
404.978	96.2125		404.978	99.8513		404.978	94.0643
405.46	95.8962		405.46	99.7861		405.46	94.2008
405.942	95.5493		405.942	99.531		405.942	94.2088
406.424	95.1803		406.424	99.2582		406.424	94.212
406.906	94.7902		406.906	98.9295		406.906	94.0862
407.389	94.3913		407.389	98.5699		407.389	93.8204
407.871	93.9923		407.871	98.1957		407.871	93.4125
408.353	93.5975		408.353	97.8138		408.353	92.868
408.835	93.2075		408.835	97.4226		408.835	92.1982
409.317	92.8188		409.317	97.0146		409.317	91.4183
409.799	92.4256		409.799	96.5808		409.799	90.5459
410.281	92.0215		410.281	96.115		410.281	89.6004
410.763	91.6009		410.763	95.6172		410.763	88.6022
411.245	91.1613		411.245	95.0946		411.245	87.5727
411.728	90.704		411.728	94.5613		411.728	86.5332
412.21	90.2333		412.21	94.0353		412.21	85.5023
412.692	89.7551		412.692	93.534		412.692	84.4911
413.174	89.275		413.174	93.0692		413.174	83.4987
413.656	88.7966		413.656	92.6415		413.656	82.5118
414.138	88.3205		414.138	92.2388		414.138	81.5119
414.62	87.8458		414.62	91.8398		414.62	80.4854
415.103	87.3713		415.103	91.421		415.103	79.4295
415.585	86.8971		415.585	90.9639		415.585	78.3508
416.067	86.4252		416.067	90.4595		416.067	77.2625
416.549	85.9591		416.549	89.9095		416.549	76.1801
417.031	85.5039		417.031	89.3257		417.031	75.1212
417.513	85.0657		417.513	88.7285		417.513	74.105
417.995	84.6514		417.995	88.1436		417.995	73.1535
418.477	84.2686		418.477	87.5985		418.477	72.2899
418.959	83.9247		418.959	87.1187		418.959	71.5372
419.442	83.6267		419.442	86.7236		419.442	70.9156
419.924	83.3803		419.924	86.4253		419.924	70.4405
420.406	83.19		420.406	86.2274		420.406	70.1235
420.888	83.0593		420.888	86.1266		420.888	69.9733
421.37	82.9918		421.37	86.1153		421.37	69.9978
421.852	82.9912		421.852	86.1844		421.852	70.2047
422.334	83.0619		422.334	86.326		422.334	70.6002
422.816	83.2088		422.816	86.5352		422.816	71.1866
423.298	83.4366		423.298	86.8106		423.298	71.9582
423.781	83.749		423.781	87.154		423.781	72.8967
424.263	84.148		424.263	87.5666		424.263	73.9698
424.745	84.6319		424.745	88.0457		424.745	75.1332
425.227	85.195		425.227	88.582		425.227	76.339
425.709	85.8267		425.709	89.1593		425.709	77.547
426.191	86.5116		426.191	89.7574		426.191	78.7299
426.673	87.2301		426.673	90.3554		426.673	79.8718
427.155	87.9599		427.155	90.934		427.155	80.9638
427.637	88.6779		427.637	91.4772		427.637	82.0008
428.12	89.363		428.12	91.9739		428.12	82.98
428.602	89.9987		428.602	92.4197		428.602	83.9005
429.084	90.5747		429.084	92.8182		429.084	84.7637
429.566	91.0878		429.566	93.1804		429.566	85.5717
430.048	91.5399		430.048	93.522		430.048	86.3261
430.53	91.9364		430.53	93.8606		430.53	87.0273
431.012	92.2834		431.012	94.2111		431.012	87.6745
431.494	92.5864		431.494	94.5833		431.494	88.2681
431.977	92.8505		431.977	94.9801		431.977	88.8106
432.459	93.081		432.459	95.3967		432.459	89.3075
432.941	93.2837		432.941	95.822		432.941	89.7661
433.423	93.4661		433.423	96.2403		433.423	90.1936
433.905	93.6365		433.905	96.6352		433.905	90.5943
434.387	93.8036		434.387	96.9925		434.387	90.9685
434.869	93.9753		434.869	97.3034		434.869	91.3126
435.351	94.1578		435.351	97.5661		435.351	91.6206
435.834	94.3544		435.834	97.7861		435.834	91.8864
436.316	94.5645		436.316	97.9739		436.316	92.1065
436.798	94.784		436.798	98.142		436.798	92.282
437.28	95.0054		437.28	98.3006		437.28	92.4196
437.762	95.2191		437.762	98.4541		437.762	92.5304
438.244	95.4154		438.244	98.6005		438.244	92.6285
438.726	95.5862		438.726	98.7324		438.726	92.7283
439.208	95.7259		439.208	98.8396		439.208	92.8427
439.69	95.8323		439.69	98.9125		439.69	92.9807
440.173	95.906		440.173	98.9456		440.173	93.1477
440.655	95.9506		440.655	98.9391		440.655	93.3442
441.137	95.9712		441.137	98.8994		441.137	93.5677
441.619	95.9738		441.619	98.8383		441.619	93.813
442.101	95.9646		442.101	98.7707		442.101	94.0747
442.583	95.9492		442.583	98.7112		442.583	94.3478
443.065	95.9328		443.065	98.6718		443.065	94.6292
443.547	95.9199		443.547	98.6587		443.547	94.9163
444.029	95.9141		444.029	98.6721		444.029	95.2069
444.512	95.9179		444.512	98.7066		444.512	95.497
444.994	95.9324		444.994	98.7528		444.994	95.7802
445.476	95.9575		445.476	98.8001		445.476	96.0469
445.958	95.9921		445.958	98.84		445.958	96.2854
446.44	96.0346		446.44	98.8677		446.44	96.483
446.922	96.0836		446.922	98.8841		446.922	96.6286
447.404	96.1379		447.404	98.8949		447.404	96.7148
447.886	96.197		447.886	98.9085		447.886	96.7393
448.368	96.2604		448.368	98.9331		448.368	96.7053
448.851	96.328		448.851	98.9735		448.851	96.6202
449.333	96.3988		449.333	99.0296		449.333	96.4938
449.815	96.4716		449.815	99.0962		449.815	96.3366
450.297	96.5444		450.297	99.1652		450.297	96.1575
450.779	96.615		450.779	99.2269		450.779	95.964
451.261	96.6818		451.261	99.2721		451.261	95.7625
451.743	96.7434		451.743	99.2936		451.743	95.5599
452.226	96.7994		452.226	99.2874		452.226	95.3648
452.708	96.8502		452.708	99.2538		452.708	95.188
453.19	96.8963		453.19	99.198		453.19	95.0411
453.672	96.9384		453.672	99.1293		453.672	94.9348
454.154	96.9768		454.154	99.0594		454.154	94.8769
454.636	97.0114		454.636	99.0002		454.636	94.871
455.118	97.0414		455.118	98.9618		455.118	94.9159
455.6	97.0658		455.6	98.9504		455.6	95.0059
456.082	97.0833		456.082	98.967		456.082	95.1319
456.565	97.0929		456.565	99.0075		456.565	95.2821
457.047	97.094		457.047	99.0638		457.047	95.4445
457.529	97.0867		457.529	99.1258		457.529	95.6079
458.011	97.0719		458.011	99.1843		458.011	95.7638
458.493	97.0512		458.493	99.2328		458.493	95.9065
458.975	97.0264		458.975	99.2692		458.975	96.0323
459.457	96.9988		459.457	99.2947		459.457	96.139
459.939	96.9693		459.939	99.313		459.939	96.2236
460.421	96.9383		460.421	99.3278		460.421	96.2828
460.904	96.9053		460.904	99.3417		460.904	96.3124
461.386	96.8698		461.386	99.355		461.386	96.3091
461.868	96.8307		461.868	99.3651		461.868	96.2713
462.35	96.7876		462.35	99.3674		462.35	96.2014
462.832	96.7402		462.832	99.3562		462.832	96.1059
463.314	96.6891		463.314	99.3264		463.314	95.9954
463.796	96.6355		463.796	99.2751		463.796	95.8825
464.278	96.5818		464.278	99.2031		464.278	95.7794
464.76	96.5308		464.76	99.1147		464.76	95.6949
465.243	96.4861		465.243	99.0175		465.243	95.6334
465.725	96.4514		465.725	98.9215		465.725	95.5958
466.207	96.4297		466.207	98.8375		466.207	95.5805
466.689	96.4225		466.689	98.7754		466.689	95.5842
467.171	96.4296		467.171	98.7422		467.171	95.6033
467.653	96.4489		467.653	98.7402		467.653	95.6335
468.135	96.4774		468.135	98.7663		468.135	95.6705
468.617	96.512		468.617	98.8128		468.617	95.7092
469.099	96.5506		469.099	98.8696		469.099	95.745
469.582	96.5923		469.582	98.9265		469.582	95.7733
470.064	96.6372		470.064	98.9755		470.064	95.7904
470.546	96.6859		470.546	99.0119		470.546	95.7931
471.028	96.738		471.028	99.0346		471.028	95.7799
471.51	96.7921		471.51	99.0456		471.51	95.7505
471.992	96.8449		471.992	99.0489		471.992	95.7063
472.474	96.8921		472.474	99.049		472.474	95.6504
472.957	96.9293		472.957	99.0504		472.957	95.5867
473.439	96.9532		473.439	99.056		473.439	95.5202
473.921	96.9624		473.921	99.0671		473.921	95.456
474.403	96.9578		474.403	99.0831		474.403	95.3986
474.885	96.9424		474.885	99.1013		474.885	95.3522
475.367	96.9204		475.367	99.1181		475.367	95.3191
475.849	96.8965		475.849	99.1292		475.849	95.3004
476.331	96.8743		476.331	99.1315		476.331	95.2956
476.813	96.8568		476.813	99.1236		476.813	95.3027
477.296	96.8452		477.296	99.107		477.296	95.3183
477.778	96.8396		477.778	99.0858		477.778	95.3387
478.26	96.8389		478.26	99.0657		478.26	95.3599
478.742	96.8415		478.742	99.0515		478.742	95.3783
479.224	96.8458		479.224	99.0461		479.224	95.3914
479.706	96.851		479.706	99.0492		479.706	95.3984
480.188	96.8568		480.188	99.0573		480.188	95.3996
480.67	96.8639		480.67	99.0648		480.67	95.3972
481.152	96.8733		481.152	99.0655		481.152	95.3938
481.635	96.886		481.635	99.0546		481.635	95.3924
482.117	96.9026		482.117	99.0296		482.117	95.3955
482.599	96.9229		482.599	98.991		482.599	95.4054
483.081	96.9459		483.081	98.9425		483.081	95.4236
483.563	96.9702		483.563	98.8896		483.563	95.4512
484.045	96.9944		484.045	98.839		484.045	95.4892
484.527	97.0176		484.527	98.7971		484.527	95.5384
485.009	97.0398		485.009	98.7686		485.009	95.5997
485.491	97.0615		485.491	98.7559		485.491	95.6742
485.974	97.0837		485.974	98.759		485.974	95.7624
486.456	97.1069		486.456	98.7746		486.456	95.864
486.938	97.1309		486.938	98.7977		486.938	95.9766
487.42	97.1547		487.42	98.8219		487.42	96.0961
487.902	97.1766		487.902	98.8413		487.902	96.2159
488.384	97.1948		488.384	98.852		488.384	96.3283
488.866	97.2076		488.866	98.8529		488.866	96.4254
489.348	97.2143		489.348	98.8464		489.348	96.5003
489.831	97.2145		489.831	98.8372		489.831	96.5483
490.313	97.2085		490.313	98.8307		490.313	96.567
490.795	97.1967		490.795	98.8314		490.795	96.5567
491.277	97.1794		491.277	98.8414		491.277	96.5189
491.759	97.157		491.759	98.8594		491.759	96.4564
492.241	97.1301		492.241	98.8815		492.241	96.3721
492.723	97.0994		492.723	98.902		492.723	96.269
493.205	97.0659		493.205	98.915		493.205	96.1506
493.688	97.0309		493.688	98.9157		493.688	96.0209
494.17	96.9954		494.17	98.9015		494.17	95.8849
494.652	96.9599		494.652	98.8722		494.652	95.7485
495.134	96.9246		495.134	98.8301		495.134	95.6184
495.616	96.8898		495.616	98.7795		495.616	95.5011
496.098	96.8556		496.098	98.726		496.098	95.4026
496.58	96.8229		496.58	98.6757		496.58	95.3275
497.062	96.7931		497.062	98.6341		497.062	95.2779
497.544	96.7679		497.544	98.6051		497.544	95.2541
498.027	96.7493		498.027	98.59		498.027	95.254
498.509	96.7386		498.509	98.588		498.509	95.2742
498.991	96.7365		498.991	98.5957		498.991	95.3099
499.473	96.7435		499.473	98.6091		499.473	95.356
499.955	96.7593		499.955	98.6242		499.955	95.4073
500.437	96.7841		500.437	98.6387		500.437	95.4596
500.919	96.8178		500.919	98.6522		500.919	95.5092
501.401	96.8602		501.401	98.6663		501.401	95.5539
501.884	96.9108		501.884	98.6844		501.884	95.5924
502.366	96.968		502.366	98.7095		502.366	95.624
502.848	97.0291		502.848	98.7432		502.848	95.6486
503.33	97.0906		503.33	98.7849		503.33	95.666
503.812	97.1484		503.812	98.831		503.812	95.6761
504.294	97.1983		504.294	98.8758		504.294	95.6785
504.776	97.2367		504.776	98.9121		504.776	95.6731
505.258	97.261		505.258	98.9331		505.258	95.66
505.74	97.2694		505.74	98.9332		505.74	95.6397
506.223	97.2609		506.223	98.9091		506.223	95.6128
506.705	97.2357		506.705	98.8608		506.705	95.5802
507.187	97.1948		507.187	98.7914		507.187	95.5423
507.669	97.1401		507.669	98.7067		507.669	95.4988
508.151	97.0749		508.151	98.614		508.151	95.449
508.633	97.003		508.633	98.5214		508.633	95.3921
509.115	96.9286		509.115	98.4361		509.115	95.3278
509.597	96.8561		509.597	98.3634		509.597	95.2575
510.079	96.7894		510.079	98.3063		510.079	95.1838
510.562	96.7314		510.562	98.2651		510.562	95.1113
511.044	96.6843		511.044	98.2384		511.044	95.0452
511.526	96.6495		511.526	98.2236		511.526	94.9903
512.008	96.6278		512.008	98.2183		512.008	94.9506
512.49	96.6197		512.49	98.2212		512.49	94.928
512.972	96.6249		512.972	98.2328		512.972	94.9223
513.454	96.643		513.454	98.2545		513.454	94.9317
513.936	96.6726		513.936	98.288		513.936	94.9536
514.418	96.7114		514.418	98.3339		514.418	94.9853
514.901	96.7566		514.901	98.3907		514.901	95.0245
515.383	96.805		515.383	98.4542		515.383	95.0696
515.865	96.8533		515.865	98.5177		515.865	95.1197
516.347	96.8986		516.347	98.5732		516.347	95.1736
516.829	96.9384		516.829	98.613		516.829	95.2298
517.311	96.9709		517.311	98.6309		517.311	95.2864
517.793	96.9948		517.793	98.6234		517.793	95.3404
518.275	97.0095		518.275	98.5911		518.275	95.3889
518.758	97.0146		518.758	98.5377		518.758	95.4287
519.24	97.0107		519.24	98.4702		519.24	95.4571
519.722	96.9989		519.722	98.3968		519.722	95.4726
520.204	96.981		520.204	98.3261		520.204	95.4744
520.686	96.9589		520.686	98.2649		520.686	95.4631
521.168	96.9347		521.168	98.2172		521.168	95.44
521.65	96.9102		521.65	98.1836		521.65	95.407
522.132	96.8865		522.132	98.162		522.132	95.3656
522.615	96.8641		522.615	98.1481		522.615	95.3171
523.097	96.8434		523.097	98.1371		523.097	95.2623
523.579	96.8245		523.579	98.1251		523.579	95.2017
524.061	96.8083		524.061	98.1099		524.061	95.1365
524.543	96.7955		524.543	98.0913		524.543	95.0689
525.025	96.7874		525.025	98.0708		525.025	95.0022
525.507	96.7848		525.507	98.0507		525.507	94.9412
525.989	96.7879		525.989	98.033		525.989	94.8906
526.471	96.7961		526.471	98.0189		526.471	94.8546
526.954	96.8082		526.954	98.0084		526.954	94.8361
527.436	96.8221		527.436	98.0001		527.436	94.8354
527.918	96.836		527.918	97.9915		527.918	94.8514
528.4	96.8481		528.4	97.9801		528.4	94.8811
528.882	96.8573		528.882	97.9636		528.882	94.9204
529.364	96.8632		529.364	97.9407		529.364	94.9655
529.846	96.8657		529.846	97.9115		529.846	95.0126
530.328	96.8655		530.328	97.8777		530.328	95.0587
530.811	96.8636		530.811	97.842		530.811	95.1011
531.293	96.8609		531.293	97.8082		531.293	95.1379
531.775	96.8585		531.775	97.7799		531.775	95.1674
532.257	96.8571		532.257	97.7598		532.257	95.1884
532.739	96.8569		532.739	97.749		532.739	95.2002
533.221	96.858		533.221	97.7468		533.221	95.2031
533.703	96.8598		533.703	97.7507		533.703	95.1981
534.185	96.8619		534.185	97.7571		534.185	95.187
534.668	96.8636		534.668	97.762		534.668	95.1722
535.149	96.8648		535.149	97.7617		535.149	95.1561
535.632	96.8657		535.632	97.7537		535.632	95.1404
536.114	96.8666		536.114	97.7373		536.114	95.1266
536.596	96.868		536.596	97.7134		536.596	95.115
537.078	96.8703		537.078	97.6846		537.078	95.1055
537.56	96.8737		537.56	97.6545		537.56	95.0978
538.042	96.8781		538.042	97.6269		538.042	95.0914
538.524	96.8831		538.524	97.6051		538.524	95.0862
539.006	96.8884		539.006	97.5911		539.006	95.0819
539.489	96.8937		539.489	97.5856		539.489	95.0787
539.971	96.8988		539.971	97.5875		539.971	95.0762
540.453	96.9037		540.453	97.5945		540.453	95.0742
540.935	96.9081		540.935	97.6038		540.935	95.0722
541.417	96.9116		541.417	97.6124		541.417	95.0701
541.899	96.9136		541.899	97.6184		541.899	95.0678
542.381	96.9136		542.381	97.621		542.381	95.0658
542.863	96.911		542.863	97.6211		542.863	95.0643
543.346	96.9057		543.346	97.6206		543.346	95.064
543.828	96.8975		543.828	97.6218		543.828	95.065
544.31	96.8866		544.31	97.6268		544.31	95.067
544.792	96.8731		544.792	97.6366		544.792	95.0697
545.274	96.8569		545.274	97.6509		545.274	95.0721
545.756	96.8376		545.756	97.6674		545.756	95.0733
546.238	96.815		546.238	97.683		546.238	95.0725
546.72	96.7889		546.72	97.694		546.72	95.0689
547.202	96.7593		547.202	97.6967		547.202	95.0621
547.685	96.727		547.685	97.6889		547.685	95.0522
548.167	96.693		548.167	97.6694		548.167	95.0393
548.649	96.6587		548.649	97.6393		548.649	95.0244
549.131	96.6258		549.131	97.6009		549.131	95.0083
549.613	96.5954		549.613	97.5579		549.613	94.9923
550.095	96.5684		550.095	97.5146		550.095	94.9776
550.577	96.5451		550.577	97.4745		550.577	94.9651
551.059	96.5252		551.059	97.4404		551.059	94.9553
551.542	96.5079		551.542	97.413		551.542	94.948
552.024	96.4921		552.024	97.3916		552.024	94.9427
552.506	96.4766		552.506	97.374		552.506	94.9386
552.988	96.4603		552.988	97.3573		552.988	94.9349
553.47	96.4424		553.47	97.3394		553.47	94.9313
553.952	96.4227		553.952	97.3189		553.952	94.9277
554.434	96.4013		554.434	97.2965		554.434	94.9242
554.916	96.3789		554.916	97.2746		554.916	94.9213
555.398	96.3561		555.398	97.2565		555.398	94.9194
555.881	96.3337		555.881	97.2457		555.881	94.9185
556.363	96.3121		556.363	97.2451		556.363	94.9185
556.845	96.2912		556.845	97.2558		556.845	94.9189
557.327	96.2707		557.327	97.2768		557.327	94.919
557.809	96.25		557.809	97.3054		557.809	94.9179
558.291	96.229		558.291	97.3373		558.291	94.9148
558.773	96.2074		558.773	97.3677		558.773	94.9089
559.255	96.186		559.255	97.392		559.255	94.8997
559.737	96.1655		559.737	97.4066		559.737	94.8872
560.22	96.1472		560.22	97.4091		560.22	94.8718
560.702	96.1326		560.702	97.3991		560.702	94.8544
561.184	96.1226		561.184	97.3775		561.184	94.8362
561.666	96.118		561.666	97.3465		561.666	94.8183
562.148	96.119		562.148	97.3092		562.148	94.8015
562.63	96.1251		562.63	97.2686		562.63	94.7859
563.112	96.1353		563.112	97.2274		563.112	94.771
563.595	96.1485		563.595	97.1872		563.595	94.756
564.077	96.1633		564.077	97.1487		564.077	94.7396
564.559	96.1781		564.559	97.1117		564.559	94.7211
565.041	96.1919		565.041	97.076		565.041	94.7002
565.523	96.2037		565.523	97.0413		565.523	94.6776
566.005	96.2133		566.005	97.0086		566.005	94.6541
566.487	96.2205		566.487	96.98		566.487	94.6313
566.969	96.2253		566.969	96.9584		566.969	94.6103
567.451	96.2278		567.451	96.9475		567.451	94.5923
567.933	96.2279		567.933	96.9506		567.933	94.5779
568.416	96.2252		568.416	96.9697		568.416	94.5675
568.898	96.2194		568.898	97.005		568.898	94.5613
569.38	96.2104		569.38	97.0542		569.38	94.5595
569.862	96.1982		569.862	97.1129		569.862	94.5622
570.344	96.1836		570.344	97.1751		570.344	94.5696
570.826	96.168		570.826	97.234		570.826	94.5813
571.308	96.1533		571.308	97.2834		571.308	94.5966
571.79	96.1416		571.79	97.3187		571.79	94.6142
572.273	96.1349		572.273	97.3374		572.273	94.6326
572.755	96.1349		572.755	97.34		572.755	94.65
573.237	96.1424		573.237	97.3292		573.237	94.6649
573.719	96.1578		573.719	97.3094		573.719	94.6763
574.201	96.1806		574.201	97.2856		574.201	94.6836
574.683	96.2099		574.683	97.2622		574.683	94.6869
575.165	96.2441		575.165	97.2421		575.165	94.687
575.647	96.2817		575.647	97.2267		575.647	94.6851
576.13	96.3211		576.13	97.2157		576.13	94.6827
576.612	96.3608		576.612	97.208		576.612	94.6812
577.094	96.3996		577.094	97.2023		577.094	94.6817
577.576	96.4367		577.576	97.1982		577.576	94.6847
578.058	96.4714		578.058	97.1962		578.058	94.6901
578.54	96.5033		578.54	97.1978		578.54	94.6973
579.022	96.532		579.022	97.2051		579.022	94.7055
579.504	96.5571		579.504	97.22		579.504	94.714
579.986	96.5781		579.986	97.2436		579.986	94.7227
580.468	96.5947		580.468	97.2756		580.468	94.7318
580.951	96.6067		580.951	97.314		580.951	94.7422
581.433	96.6144		581.433	97.3558		581.433	94.7544
581.915	96.6185		581.915	97.3971		581.915	94.7686
582.397	96.6202		582.397	97.4339		582.397	94.7843
582.879	96.6211		582.879	97.463		582.879	94.8001
583.361	96.623		583.361	97.4822		583.361	94.8142
583.843	96.6274		583.843	97.4908		583.843	94.8248
584.325	96.6357		584.325	97.4898		584.325	94.831
584.808	96.6488		584.808	97.4814		584.808	94.8328
585.29	96.6669		585.29	97.469		585.29	94.8315
585.772	96.6899		585.772	97.4565		585.772	94.8297
586.254	96.717		586.254	97.4474		586.254	94.8302
586.736	96.7471		586.736	97.4441		586.736	94.836
587.218	96.7792		587.218	97.4477		587.218	94.8491
587.7	96.8119		587.7	97.4575		587.7	94.8703
588.182	96.8442		588.182	97.4715		588.182	94.8989
588.665	96.8753		588.665	97.4868		588.665	94.9331
589.147	96.9045		589.147	97.5008		589.147	94.9705
589.629	96.9314		589.629	97.5118		589.629	95.0084
590.111	96.9559		590.111	97.5191		590.111	95.0447
590.593	96.9777		590.593	97.5237		590.593	95.0779
591.075	96.9968		591.075	97.5276		591.075	95.1078
591.557	97.0131		591.557	97.5332		591.557	95.1348
592.039	97.0269		592.039	97.5424		592.039	95.1598
592.521	97.0386		592.521	97.5565		592.521	95.1838
593.004	97.0488		593.004	97.5754		593.004	95.2074
593.486	97.0583		593.486	97.5977		593.486	95.2303
593.968	97.068		593.968	97.621		593.968	95.2519
594.45	97.0792		594.45	97.6427		594.45	95.2709
594.932	97.0925		594.932	97.6605		594.932	95.2864
595.414	97.1088		595.414	97.6733		595.414	95.2978
595.896	97.1285		595.896	97.6811		595.896	95.3056
596.378	97.1515		596.378	97.6856		596.378	95.3111
596.861	97.1778		596.861	97.6892		596.861	95.3161
597.343	97.2065		597.343	97.695		597.343	95.3224
597.825	97.2368		597.825	97.7054		597.825	95.3313
598.307	97.2673		598.307	97.7219		598.307	95.3435
598.789	97.2965		598.789	97.7447		598.789	95.3587
599.271	97.3227		599.271	97.7724		599.271	95.376
599.753	97.3446		599.753	97.8025		599.753	95.3943
600.235	97.3609		600.235	97.832		600.235	95.4125
600.717	97.3711		600.717	97.8584		600.717	95.43
601.2	97.3749		601.2	97.8794		601.2	95.4464
601.682	97.3729		601.682	97.8942		601.682	95.4621
602.164	97.3657		602.164	97.903		602.164	95.4773
602.646	97.3545		602.646	97.907		602.646	95.4924
603.128	97.3408		603.128	97.9079		603.128	95.5076
603.61	97.326		603.61	97.9078		603.61	95.5229
604.092	97.3114		604.092	97.9084		604.092	95.5381
604.574	97.2985		604.574	97.9109		604.574	95.5528
605.057	97.2883		605.057	97.9155		605.057	95.5664
605.539	97.2818		605.539	97.9217		605.539	95.5786
606.021	97.2797		606.021	97.9283		606.021	95.5889
606.503	97.2824		606.503	97.9334		606.503	95.5976
606.985	97.2899		606.985	97.9356		606.985	95.6047
607.467	97.3021		607.467	97.934		607.467	95.6109
607.949	97.3184		607.949	97.9286		607.949	95.6167
608.431	97.3381		608.431	97.9206		608.431	95.6228
608.913	97.3605		608.913	97.9122		608.913	95.6296
609.396	97.3846		609.396	97.9064		609.396	95.6375
609.878	97.4094		609.878	97.9061		609.878	95.6468
610.36	97.4338		610.36	97.9136		610.36	95.6578
610.842	97.457		610.842	97.93		610.842	95.6712
611.324	97.4784		611.324	97.9547		611.324	95.6877
611.806	97.4976		611.806	97.986		611.806	95.7084
612.288	97.515		612.288	98.0209		612.288	95.7338
612.77	97.5309		612.77	98.0562		612.77	95.7643
613.253	97.5461		613.253	98.0891		613.253	95.7996
613.735	97.5612		613.735	98.1176		613.735	95.8388
614.217	97.5771		614.217	98.1411		614.217	95.8806
614.699	97.5942		614.699	98.16		614.699	95.9235
615.181	97.613		615.181	98.1755		615.181	95.9661
615.663	97.6336		615.663	98.1888		615.663	96.0072
616.145	97.6561		616.145	98.201		616.145	96.0459
616.627	97.6804		616.627	98.2122		616.627	96.0814
617.109	97.7064		617.109	98.2219		617.109	96.113
617.592	97.7335		617.592	98.2286		617.592	96.1403
618.074	97.7612		618.074	98.2303		618.074	96.163
618.556	97.7888		618.556	98.2255		618.556	96.1812
619.038	97.8154		619.038	98.213		619.038	96.1954
619.52	97.8404		619.52	98.1929		619.52	96.2062
620.002	97.8628		620.002	98.1667		620.002	96.2149
620.484	97.8825		620.484	98.1372		620.484	96.2224
620.966	97.8991		620.966	98.1079		620.966	96.2297
621.448	97.9127		621.448	98.0827		621.448	96.2378
621.931	97.9236		621.931	98.0652		621.931	96.247
622.413	97.9322		622.413	98.058		622.413	96.2578
622.895	97.9391		622.895	98.0619		622.895	96.2706
623.377	97.9447		623.377	98.0763		623.377	96.2854
623.859	97.9494		623.859	98.0993		623.859	96.3023
624.341	97.9537		624.341	98.1279		624.341	96.3214
624.823	97.9579		624.823	98.159		624.823	96.3423
625.305	97.962		625.305	98.1898		625.305	96.3648
625.788	97.9662		625.788	98.2184		625.788	96.3883
626.27	97.9707		626.27	98.2438		626.27	96.4123
626.752	97.9758		626.752	98.2662		626.752	96.4364
627.234	97.9815		627.234	98.2863		627.234	96.4598
627.716	97.9883		627.716	98.3051		627.716	96.4821
628.198	97.9964		628.198	98.3234		628.198	96.5029
628.68	98.006		628.68	98.3411		628.68	96.5217
629.162	98.0169		629.162	98.3572		629.162	96.5383
629.644	98.0286		629.644	98.37		629.644	96.5528
630.127	98.0408		630.127	98.3776		630.127	96.5655
630.609	98.0527		630.609	98.3782		630.609	96.5772
631.091	98.0638		631.091	98.3709		631.091	96.5888
631.573	98.0738		631.573	98.3563		631.573	96.6011
632.055	98.0825		632.055	98.336		632.055	96.615
632.537	98.0899		632.537	98.3133		632.537	96.6308
633.019	98.0962		633.019	98.2918		633.019	96.6486
633.501	98.1013		633.501	98.2751		633.501	96.6679
633.984	98.1051		633.984	98.2659		633.984	96.6882
634.466	98.1075		634.466	98.2652		634.466	96.709
634.948	98.1082		634.948	98.2729		634.948	96.7294
635.43	98.1068		635.43	98.2867		635.43	96.7487
635.912	98.1031		635.912	98.3036		635.912	96.766
636.394	98.0971		636.394	98.32		636.394	96.7801
636.876	98.0889		636.876	98.3327		636.876	96.7898
637.358	98.0788		637.358	98.3392		637.358	96.7939
637.841	98.0672		637.841	98.3385		637.841	96.7913
638.323	98.0543		638.323	98.3309		638.323	96.7814
638.805	98.0406		638.805	98.3177		638.805	96.764
639.287	98.0262		639.287	98.3009		639.287	96.7395
639.769	98.0113		639.769	98.2825		639.769	96.7086
640.251	97.996		640.251	98.2641		640.251	96.6726
640.733	97.9805		640.733	98.2465		640.733	96.6328
641.215	97.9648		641.215	98.23		641.215	96.5911
641.697	97.9493		641.697	98.2141		641.697	96.5494
642.179	97.9342		642.179	98.1981		642.179	96.5094
642.662	97.9202		642.662	98.1816		642.662	96.4735
643.144	97.9081		643.144	98.1647		643.144	96.4434
643.626	97.8984		643.626	98.1482		643.626	96.4209
644.108	97.8917		644.108	98.1335		644.108	96.4072
644.59	97.8884		644.59	98.1225		644.59	96.403
645.072	97.8882		645.072	98.1167		645.072	96.4084
645.554	97.8909		645.554	98.1175		645.554	96.423
646.036	97.8957		646.036	98.1249		646.036	96.446
646.519	97.9019		646.519	98.1382		646.519	96.4759
647.001	97.9089		647.001	98.1551		647.001	96.5113
647.483	97.9161		647.483	98.1732		647.483	96.5503
647.965	97.9235		647.965	98.1894		647.965	96.5914
648.447	97.931		648.447	98.2013		648.447	96.6326
648.929	97.9389		648.929	98.2076		648.929	96.6725
649.411	97.9472		649.411	98.208		649.411	96.71
649.893	97.9561		649.893	98.2038		649.893	96.7442
650.375	97.9654		650.375	98.1973		650.375	96.7744
650.858	97.9747		650.858	98.1912		650.858	96.8004
651.34	97.9837		651.34	98.1884		651.34	96.8218
651.822	97.9921		651.822	98.1908		651.822	96.8385
652.304	97.9997		652.304	98.1994		652.304	96.85
652.786	98.0066		652.786	98.2139		652.786	96.8564
653.268	98.0129		653.268	98.2332		653.268	96.8576
653.75	98.0191		653.75	98.2551		653.75	96.8543
654.232	98.0258		654.232	98.2772		654.232	96.8472
654.715	98.0333		654.715	98.2974		654.715	96.8374
655.197	98.0417		655.197	98.3139		655.197	96.8261
655.679	98.0509		655.679	98.326		655.679	96.8145
656.161	98.0601		656.161	98.3334		656.161	96.8036
656.643	98.0684		656.643	98.3365		656.643	96.794
657.125	98.0747		657.125	98.336		657.125	96.7864
657.607	98.0776		657.607	98.3322		657.607	96.7806
658.089	98.0764		658.089	98.3253		658.089	96.7763
658.572	98.0707		658.572	98.3148		658.572	96.7728
659.054	98.0606		659.054	98.2997		659.054	96.7691
659.536	98.0466		659.536	98.2792		659.536	96.764
660.018	98.0298		660.018	98.2525		660.018	96.7566
660.5	98.0114		660.5	98.2194		660.5	96.7462
660.982	97.9924		660.982	98.1802		660.982	96.7327
661.464	97.9735		661.464	98.1356		661.464	96.7169
661.946	97.9546		661.946	98.0871		661.946	96.6997
662.428	97.9337		662.428	98.0366		662.428	96.6806
662.91	97.9078		662.91	97.987		662.91	96.6566
663.393	97.8739		663.393	97.9408		663.393	96.6225
663.875	97.8307		663.875	97.8996		663.875	96.5736
664.357	97.7788		664.357	97.8635		664.357	96.507
664.839	97.7203		664.839	97.8318		664.839	96.4219
665.321	97.6575		665.321	97.8028		665.321	96.319
665.803	97.5928		665.803	97.7745		665.803	96.1994
666.285	97.5282		666.285	97.7454		666.285	96.0643
666.768	97.465		666.768	97.7138		666.768	95.9141
667.25	97.4035		667.25	97.6788		667.25	95.7488
667.732	97.3436		667.732	97.6399		667.732	95.5678
668.214	97.2844		668.214	97.5968		668.214	95.3706
668.696	97.2246		668.696	97.5496		668.696	95.1569
669.178	97.1631		669.178	97.4983		669.178	94.9267
669.66	97.0991		669.66	97.4425		669.66	94.6806
670.142	97.0319		670.142	97.3816		670.142	94.4197
670.624	96.9614		670.624	97.3142		670.624	94.1452
671.106	96.8881		671.106	97.2386		671.106	93.8585
671.589	96.8122		671.589	97.1531		671.589	93.5614
672.071	96.7342		672.071	97.0559		672.071	93.2562
672.553	96.654		672.553	96.9458		672.553	92.9452
673.035	96.5707		673.035	96.8226		673.035	92.6303
673.517	96.4823		673.517	96.6872		673.517	92.3123
673.999	96.3863		673.999	96.5419		673.999	91.9903
674.481	96.2808		674.481	96.3893		674.481	91.6624
674.963	96.1656		674.963	96.2318		674.963	91.3286
675.446	96.0421		675.446	96.071		675.446	90.9913
675.928	95.9122		675.928	95.9084		675.928	90.6549
676.41	95.7772		676.41	95.745		676.41	90.3239
676.892	95.6381		676.892	95.5813		676.892	90.0021
677.374	95.4949		677.374	95.4177		677.374	89.6918
677.856	95.3474		677.856	95.2537		677.856	89.3936
678.338	95.1949		678.338	95.0884		678.338	89.1073
678.82	95.0367		678.82	94.9212		678.82	88.8317
679.303	94.8727		679.303	94.7519		679.303	88.5662
679.785	94.7033		679.785	94.5814		679.785	88.3111
680.267	94.5298		680.267	94.4116		680.267	88.0675
680.749	94.3544		680.749	94.2454		680.749	87.8381
681.231	94.18		681.231	94.0857		681.231	87.6256
681.713	94.0092		681.713	93.935		681.713	87.4322
682.195	93.8446		682.195	93.7947		682.195	87.2591
682.677	93.6878		682.677	93.6644		682.677	87.1056
683.159	93.5395		683.159	93.5422		683.159	86.9687
683.641	93.3984		683.641	93.4244		683.641	86.8427
684.124	93.2623		684.124	93.306		684.124	86.7194
684.606	93.127		684.606	93.1812		684.606	86.588
685.088	92.9872		685.088	93.0443		685.088	86.436
685.57	92.8371		685.57	92.8898		685.57	86.2504
686.052	92.6707		686.052	92.7136		686.052	86.0184
686.534	92.483		686.534	92.5131		686.534	85.7301
687.016	92.2708		687.016	92.2879		687.016	85.3795
687.499	92.0337		687.499	92.0399		687.499	84.966
687.981	91.774		687.981	91.7733		687.981	84.4951
688.463	91.497		688.463	91.4941		688.463	83.9784
688.945	91.2108		688.945	91.2103		688.945	83.4327
689.427	90.9255		689.427	90.931		689.427	82.8792
689.909	90.6531		689.909	90.667		689.909	82.3427
690.391	90.4069		690.391	90.4297		690.391	81.85
690.873	90.2003		690.873	90.2315		690.873	81.4284
691.355	90.0465		691.355	90.0849		691.355	81.1047
691.837	89.9572		691.837	90.0014		691.837	80.9025
692.32	89.942		692.32	89.9908		692.32	80.8418
692.802	90.0077		692.802	90.0603		692.802	80.9369
693.284	90.1577		693.284	90.2139		693.284	81.1963
693.766	90.3921		693.766	90.4517		693.766	81.6217
694.248	90.7074		694.248	90.7698		694.248	82.208
694.73	91.0967		694.73	91.1607		694.73	82.9437
695.212	91.5498		695.212	91.6138		695.212	83.8107
695.694	92.0541		695.694	92.1158		695.694	84.7855
696.177	92.5948		696.177	92.6519		696.177	85.8399
696.659	93.1564		696.659	93.207		696.659	86.9429
697.141	93.7232		697.141	93.7661		697.141	88.0621
697.623	94.2806		697.623	94.3162		697.623	89.1664
698.105	94.816		698.105	94.8462		698.105	90.2278
698.587	95.3196		698.587	95.3479		698.587	91.2235
699.069	95.7846		699.069	95.8156		699.069	92.137
699.551	96.207		699.551	96.2459		699.551	92.9585
700.034	96.5855		700.034	96.6375		700.034	93.6844
700.516	96.9207		700.516	96.9902		700.516	94.3165
700.998	97.2151		700.998	97.3046		700.998	94.8608
701.48	97.4724		701.48	97.5821		701.48	95.3264
701.962	97.6966		701.962	97.8245		701.962	95.7234
702.444	97.8921		702.444	98.0337		702.444	96.0623
702.926	98.0629		702.926	98.2118		702.926	96.3523
703.408	98.2125		703.408	98.3616		703.408	96.6016
703.89	98.3438		703.89	98.486		703.89	96.8163
704.373	98.4595		704.373	98.5883		704.373	97.0019
704.855	98.5617		704.855	98.6722		704.855	97.1624
705.337	98.6521		705.337	98.7412		705.337	97.3013
705.819	98.7324		705.819	98.7982		705.819	97.4217
706.301	98.8038		706.301	98.8456		706.301	97.526
706.783	98.8673		706.783	98.8853		706.783	97.6162
707.265	98.9235		707.265	98.9182		707.265	97.6938
707.747	98.9729		707.747	98.9452		707.747	97.7602
708.23	99.0158		708.23	98.9669		708.23	97.8164
708.712	99.0525		708.712	98.9842		708.712	97.8635
709.194	99.0831		709.194	98.9979		709.194	97.9026
709.676	99.1081		709.676	99.0091		709.676	97.9344
710.158	99.1276		710.158	99.0187		710.158	97.9599
710.64	99.1422		710.64	99.0276		710.64	97.9797
711.122	99.1523		711.122	99.0362		711.122	97.9943
711.604	99.1587		711.604	99.0448		711.604	98.0043
712.086	99.1622		712.086	99.053		712.086	98.0102
712.568	99.1636		712.568	99.0602		712.568	98.0126
713.051	99.1638		713.051	99.0654		713.051	98.0117
713.533	99.1634		713.533	99.0674		713.533	98.0078
714.015	99.1627		714.015	99.0647		714.015	98.0008
714.497	99.1617		714.497	99.0563		714.497	97.9903
714.979	99.1601		714.979	99.0415		714.979	97.9758
715.461	99.1573		715.461	99.0204		715.461	97.9568
715.943	99.1529		715.943	98.9937		715.943	97.933
716.426	99.1463		716.426	98.9627		716.426	97.9039
716.908	99.1371		716.908	98.9292		716.908	97.8693
717.39	99.1249		717.39	98.8948		717.39	97.8293
717.872	99.1095		717.872	98.8605		717.872	97.7836
718.354	99.0905		718.354	98.8268		718.354	97.7322
718.836	99.0675		718.836	98.7938		718.836	97.6751
719.318	99.0401		719.318	98.7607		719.318	97.6122
719.8	99.0082		719.8	98.7267		719.8	97.5435
720.282	98.9717		720.282	98.6909		720.282	97.4688
720.764	98.9308		720.764	98.6527		720.764	97.3877
721.247	98.886		721.247	98.6116		721.247	97.3
721.729	98.8383		721.729	98.568		721.729	97.2051
722.211	98.7884		722.211	98.5225		722.211	97.1023
722.693	98.7375		722.693	98.4759		722.693	96.991
723.175	98.6867		723.175	98.4291		723.175	96.8707
723.657	98.6365		723.657	98.3828		723.657	96.7409
724.139	98.5875		724.139	98.337		724.139	96.6008
724.621	98.5394		724.621	98.2913		724.621	96.4498
725.104	98.4917		725.104	98.2445		725.104	96.2868
725.586	98.4432		725.586	98.1949		725.586	96.1106
726.068	98.3927		726.068	98.1408		726.068	95.9197
726.55	98.3387		726.55	98.0804		726.55	95.7131
727.032	98.2796		727.032	98.0127		727.032	95.4898
727.514	98.2143		727.514	97.937		727.514	95.249
727.996	98.1415		727.996	97.8531		727.996	94.9905
728.478	98.0603		728.478	97.761		728.478	94.714
728.961	97.9695		728.961	97.6607		728.961	94.4193
729.443	97.8684		729.443	97.5518		729.443	94.1064
729.925	97.7559		729.925	97.4337		729.925	93.7752
730.407	97.6314		730.407	97.3054		730.407	93.4257
730.889	97.4943		730.889	97.1658		730.889	93.058
731.371	97.3443		731.371	97.014		731.371	92.6723
731.853	97.1818		731.853	96.849		731.853	92.2689
732.335	97.007		732.335	96.6702		732.335	91.8482
732.817	96.8207		732.817	96.4774		732.817	91.4103
733.3	96.6234		733.3	96.2709		733.3	90.9554
733.782	96.4158		733.782	96.051		733.782	90.4838
734.264	96.198		734.264	95.8187		734.264	89.9955
734.746	95.9698		734.746	95.5747		734.746	89.4906
735.228	95.7306		735.228	95.3198		735.228	88.9691
735.71	95.4794		735.71	95.0544		735.71	88.4309
736.192	95.2149		736.192	94.7781		736.192	87.8758
736.674	94.9356		736.674	94.4901		736.674	87.3034
737.157	94.6403		737.157	94.189		737.157	86.7137
737.639	94.3281		737.639	93.8731		737.639	86.1064
738.121	93.9984		738.121	93.5408		738.121	85.4817
738.603	93.6512		738.603	93.1907		738.603	84.8399
739.085	93.2865		739.085	92.8223		739.085	84.1815
739.567	92.9047		739.567	92.4358		739.567	83.5071
740.049	92.5066		740.049	92.0321		740.049	82.8174
740.531	92.0928		740.531	91.6128		740.531	82.1138
741.013	91.6646		741.013	91.1801		741.013	81.3979
741.495	91.2234		741.495	90.7364		741.495	80.6721
741.978	90.7715		741.978	90.2843		741.978	79.9391
742.46	90.3113		742.46	89.8263		742.46	79.2024
742.942	89.8459		742.942	89.3648		742.942	78.4653
743.424	89.3787		743.424	88.902		743.424	77.7315
743.906	88.9134		743.906	88.4404		743.906	77.0048
744.388	88.4536		744.388	87.9826		744.388	76.2889
744.87	88.0028		744.87	87.5316		744.87	75.5881
745.352	87.5644		745.352	87.0907		745.352	74.9067
745.835	87.1416		745.835	86.6636		745.835	74.2492
746.317	86.7372		746.317	86.254		746.317	73.62
746.799	86.3533		746.799	85.8653		746.799	73.023
747.281	85.9919		747.281	85.5		747.281	72.4617
747.763	85.6545		747.763	85.1604		747.763	71.9388
748.245	85.3425		748.245	84.8477		748.245	71.4567
748.727	85.057		748.727	84.5626		748.727	71.0172
749.209	84.799		749.209	84.3054		749.209	70.6215
749.692	84.5694		749.692	84.0761		749.692	70.2704
750.174	84.3684		750.174	83.8747		750.174	69.9636
750.656	84.1957		750.656	83.701		750.656	69.7
751.138	84.0505		751.138	83.5547		751.138	69.4775
751.62	83.9314		751.62	83.4354		751.62	69.2932
752.102	83.8366		752.102	83.3424		752.102	69.1433
752.584	83.7638		752.584	83.2748		752.584	69.0237
753.066	83.7109		753.066	83.2313		753.066	68.93
753.548	83.6756		753.548	83.2102		753.548	68.8579
754.031	83.6558		754.031	83.2093		754.031	68.8039
754.513	83.65		754.513	83.2264		754.513	68.7651
754.995	83.657		754.995	83.2591		754.995	68.7404
755.477	83.6764		755.477	83.3056		755.477	68.7306
755.959	83.7089		755.959	83.3648		755.959	68.7384
756.441	83.7559		756.441	83.4367		756.441	68.7687
756.923	83.8194		756.923	83.5221		756.923	68.8275
757.405	83.9022		757.405	83.6227		757.405	68.9215
757.888	84.0066		757.888	83.741		757.888	69.0573
758.37	84.1354		758.37	83.8796		758.37	69.2408
758.852	84.2907		758.852	84.0414		758.852	69.4769
759.334	84.4741		759.334	84.2288		759.334	69.7697
759.816	84.687		759.816	84.4436		759.816	70.1222
760.298	84.93		760.298	84.6866		760.298	70.5364
760.78	85.2032		760.78	84.9579		760.78	71.0127
761.262	85.5058		761.262	85.2562		761.262	71.5501
761.744	85.836		761.744	85.5795		761.744	72.1459
762.227	86.1915		762.227	85.9249		762.227	72.7952
762.709	86.5688		762.709	86.2891		762.709	73.4915
763.191	86.964		763.191	86.6686		763.191	74.2268
763.673	87.3727		763.673	87.0601		763.673	74.9924
764.155	87.7903		764.155	87.4604		764.155	75.7787
764.637	88.2121		764.637	87.8665		764.637	76.5764
765.119	88.6338		765.119	88.2753		765.119	77.377
765.601	89.0514		765.601	88.6842		765.601	78.1729
766.083	89.4616		766.083	89.0903		766.083	78.9582
766.566	89.8623		766.566	89.4914		766.566	79.7287
767.048	90.2523		767.048	89.8854		767.048	80.4825
767.53	90.6312		767.53	90.271		767.53	81.219
768.012	90.9996		768.012	90.6472		768.012	81.9386
768.494	91.3582		768.494	91.0138		768.494	82.6422
768.976	91.7079		768.976	91.3711		768.976	83.3305
769.458	92.0496		769.458	91.7198		769.458	84.0038
769.94	92.3837		769.94	92.0606		769.94	84.6621
770.423	92.7104		770.423	92.3945		770.423	85.3052
770.905	93.0297		770.905	92.722		770.905	85.9328
771.387	93.3416		771.387	93.0432		771.387	86.5445
771.869	93.6457		771.869	93.3575		771.869	87.1402
772.351	93.9417		772.351	93.6636		772.351	87.7196
772.833	94.2293		772.833	93.9598		772.833	88.2823
773.315	94.5083		773.315	94.2443		773.315	88.8277
773.797	94.7784		773.797	94.5154		773.797	89.3555
774.279	95.0393		774.279	94.7722		774.279	89.8652
774.762	95.2911		774.762	95.0141		774.762	90.3567
775.244	95.5336		775.244	95.2417		775.244	90.8296
775.726	95.7664		775.726	95.4561		775.726	91.284
776.208	95.9892		776.208	95.6589		776.208	91.7199
776.69	96.2017		776.69	95.8519		776.69	92.137
777.172	96.4037		777.172	96.0368		777.172	92.5355
777.654	96.5949		777.654	96.215		777.654	92.9153
778.136	96.7755		778.136	96.3875		778.136	93.277
778.619	96.9457		778.619	96.5547		778.619	93.621
779.101	97.1062		779.101	96.7165		779.101	93.9481
779.583	97.2572		779.583	96.8723		779.583	94.2589
780.065	97.3994		780.065	97.0215		780.065	94.5541
780.547	97.5331		780.547	97.1636		780.547	94.8341
781.029	97.6585		781.029	97.2986		781.029	95.0991
781.511	97.776		781.511	97.4271		781.511	95.3494
781.993	97.886		781.993	97.5497		781.993	95.5855
782.476	97.9891		782.476	97.6675		782.476	95.8079
782.958	98.0858		782.958	97.7811		782.958	96.0169
783.44	98.1769		783.44	97.8908		783.44	96.2132
783.922	98.2632		783.922	97.9961		783.922	96.3974
784.404	98.3453		784.404	98.096		784.404	96.5699
784.886	98.424		784.886	98.1893		784.886	96.7313
785.368	98.4999		785.368	98.2747		785.368	96.8822
785.85	98.5737		785.85	98.3513		785.85	97.0232
786.332	98.6455		786.332	98.4187		786.332	97.1549
786.814	98.7155		786.814	98.4773		786.814	97.2779
787.297	98.7836		787.297	98.5279		787.297	97.3926
787.779	98.8492		787.779	98.5718		787.779	97.4993
788.261	98.9119		788.261	98.611		788.261	97.5986
788.743	98.9711		788.743	98.6472		788.743	97.6907
789.225	99.0263		789.225	98.6822		789.225	97.7764
789.707	99.0771		789.707	98.7173		789.707	97.8565
790.189	99.1232		790.189	98.7532		790.189	97.9317
790.671	99.1646		790.671	98.79		790.671	98.0029
791.154	99.2011		791.154	98.8271		791.154	98.0707
791.636	99.2328		791.636	98.8636		791.636	98.1359
792.118	99.2599		792.118	98.8987		792.118	98.1988
792.6	99.2828		792.6	98.9318		792.6	98.2599
793.082	99.3023		793.082	98.9631		793.082	98.3197
793.564	99.319		793.564	98.993		793.564	98.3787
794.046	99.3341		794.046	99.0225		794.046	98.437
794.528	99.3483		794.528	99.0523		794.528	98.4948
795.01	99.3626		795.01	99.0833		795.01	98.5516
795.493	99.3776		795.493	99.1154		795.493	98.607
795.975	99.3937		795.975	99.1483		795.975	98.6602
796.457	99.4112		796.457	99.1812		796.457	98.7105
796.939	99.4302		796.939	99.2129		796.939	98.7572
797.421	99.4508		797.421	99.2421		797.421	98.8002
797.903	99.473		797.903	99.2679		797.903	98.8391
798.385	99.4964		798.385	99.2896		798.385	98.8742
798.867	99.5207		798.867	99.3071		798.867	98.9055
799.35	99.5451		799.35	99.321		799.35	98.9333
799.832	99.5691		799.832	99.3323		799.832	98.9582
800.314	99.5917		800.314	99.3424		800.314	98.9805
800.796	99.6126		800.796	99.3529		800.796	99.0013
801.278	99.6312		801.278	99.3646		801.278	99.0212
801.76	99.6473		801.76	99.3778		801.76	99.0411
802.242	99.6609		802.242	99.3921		802.242	99.0615
802.724	99.6722		802.724	99.406		802.724	99.0825
803.207	99.6812		803.207	99.4179		803.207	99.1041
803.689	99.6886		803.689	99.4261		803.689	99.126
804.171	99.6946		804.171	99.4295		804.171	99.1478
804.653	99.6999		804.653	99.4279		804.653	99.1692
805.135	99.7052		805.135	99.4219		805.135	99.1902
805.617	99.7108		805.617	99.413		805.617	99.2106
806.099	99.7173		806.099	99.4026		806.099	99.2304
806.581	99.7246		806.581	99.3926		806.581	99.2494
807.063	99.7327		807.063	99.3841		807.063	99.2674
807.545	99.7414		807.545	99.3778		807.545	99.2845
808.028	99.7503		808.028	99.3741		808.028	99.3003
808.51	99.7589		808.51	99.3728		808.51	99.3152
808.992	99.7671		808.992	99.3738		808.992	99.3294
809.474	99.7745		809.474	99.3763		809.474	99.3431
809.956	99.7808		809.956	99.3802		809.956	99.3568
810.438	99.7857		810.438	99.385		810.438	99.3707
810.92	99.7889		810.92	99.3908		810.92	99.385
811.403	99.79		811.403	99.3978		811.403	99.3996
811.885	99.7891		811.885	99.4064		811.885	99.4145
812.367	99.786		812.367	99.4173		812.367	99.4298
812.849	99.781		812.849	99.4305		812.849	99.4453
813.331	99.7745		813.331	99.446		813.331	99.4607
813.813	99.7666		813.813	99.4629		813.813	99.4757
814.295	99.758		814.295	99.4796		814.295	99.4897
814.777	99.749		814.777	99.4941		814.777	99.5022
815.259	99.7401		815.259	99.5046		815.259	99.5129
815.742	99.7319		815.742	99.5096		815.742	99.5216
816.224	99.7248		816.224	99.5083		816.224	99.5284
816.706	99.7193		816.706	99.5006		816.706	99.5338
817.188	99.7156		817.188	99.4876		817.188	99.538
817.67	99.7138		817.67	99.4708		817.67	99.5409
818.152	99.7139		818.152	99.4517		818.152	99.5424
818.634	99.7155		818.634	99.432		818.634	99.542
819.116	99.7181		819.116	99.4129		819.116	99.5392
819.598	99.7213		819.598	99.395		819.598	99.5336
820.081	99.7247		820.081	99.3786		820.081	99.5251
820.563	99.7279		820.563	99.3634		820.563	99.5138
821.045	99.7306		821.045	99.3487		821.045	99.5002
821.527	99.7322		821.527	99.334		821.527	99.4848
822.009	99.7322		822.009	99.3185		822.009	99.468
822.491	99.7299		822.491	99.3022		822.491	99.45
822.973	99.7249		822.973	99.2854		822.973	99.4311
823.455	99.7166		823.455	99.2691		823.455	99.4112
823.938	99.7049		823.938	99.2542		823.938	99.3903
824.42	99.6897		824.42	99.242		824.42	99.3686
824.902	99.6713		824.902	99.2331		824.902	99.3458
825.384	99.65		825.384	99.2273		825.384	99.3218
825.866	99.6263		825.866	99.2237		825.866	99.2964
826.348	99.6009		826.348	99.2209		826.348	99.2691
826.83	99.5743		826.83	99.2171		826.83	99.2397
827.312	99.5473		827.312	99.2108		827.312	99.2081
827.794	99.5207		827.794	99.201		827.794	99.1744
828.277	99.4952		828.277	99.1873		828.277	99.1386
828.759	99.4716		828.759	99.1699		828.759	99.1011
829.241	99.45		829.241	99.1496		829.241	99.062
829.723	99.4308		829.723	99.1273		829.723	99.0213
830.205	99.4137		830.205	99.1039		830.205	98.9791
830.687	99.3986		830.687	99.0802		830.687	98.9352
831.169	99.3852		831.169	99.0565		831.169	98.8898
831.651	99.3733		831.651	99.0331		831.651	98.843
832.134	99.3626		832.134	99.0098		832.134	98.7949
832.616	99.353		832.616	98.9863		832.616	98.7455
833.098	99.344		833.098	98.9621		833.098	98.6949
833.58	99.3351		833.58	98.9366		833.58	98.6428
834.062	99.3259		834.062	98.9097		834.062	98.5891
834.544	99.3155		834.544	98.8816		834.544	98.5339
835.026	99.3035		835.026	98.8532		835.026	98.4775
835.508	99.2895		835.508	98.8255		835.508	98.4207
835.99	99.2734		835.99	98.8		835.99	98.3645
836.472	99.2556		836.472	98.7782		836.472	98.3099
836.955	99.2367		836.955	98.7608		836.955	98.2583
837.437	99.2174		837.437	98.7482		837.437	98.2104
837.919	99.1989		837.919	98.74		837.919	98.167
838.401	99.1824		838.401	98.7354		838.401	98.1286
838.883	99.169		838.883	98.7334		838.883	98.0955
839.365	99.1596		839.365	98.7331		839.365	98.068
839.847	99.1548		839.847	98.7339		839.847	98.0464
840.33	99.1548		840.33	98.7356		840.33	98.0306
840.812	99.1591		840.812	98.7381		840.812	98.0205
841.294	99.1672		841.294	98.7416		841.294	98.0156
841.776	99.1778		841.776	98.7463		841.776	98.0152
842.258	99.1901		842.258	98.7525		842.258	98.0183
842.74	99.2028		842.74	98.7602		842.74	98.024
843.222	99.2153		843.222	98.7692		843.222	98.0314
843.704	99.2268		843.704	98.7794		843.704	98.0397
844.186	99.2369		844.186	98.7901		844.186	98.0482
844.669	99.2451		844.669	98.8006		844.669	98.0563
845.151	99.251		845.151	98.8099		845.151	98.0638
845.633	99.2544		845.633	98.8174		845.633	98.0704
846.115	99.2552		846.115	98.8225		846.115	98.0761
846.597	99.2535		846.597	98.8254		846.597	98.0813
847.079	99.2497		847.079	98.8268		847.079	98.0866
847.561	99.2445		847.561	98.8277		847.561	98.0927
848.043	99.2387		848.043	98.8294		848.043	98.1001
848.525	99.2332		848.525	98.8329		848.525	98.1092
849.008	99.2291		849.008	98.8386		849.008	98.1201
849.49	99.2271		849.49	98.8466		849.49	98.1327
849.972	99.2277		849.972	98.8561		849.972	98.1468
850.454	99.2317		850.454	98.8663		850.454	98.1622
850.936	99.2394		850.936	98.8761		850.936	98.1788
851.418	99.2509		851.418	98.8847		851.418	98.1968
851.9	99.2661		851.9	98.8916		851.9	98.2163
852.382	99.2846		852.382	98.8969		852.382	98.2373
852.865	99.3056		852.865	98.9011		852.865	98.2598
853.347	99.3281		853.347	98.9049		853.347	98.2835
853.829	99.3511		853.829	98.9098		853.829	98.308
854.311	99.3737		854.311	98.9169		854.311	98.3331
854.793	99.3951		854.793	98.9273		854.793	98.3583
855.275	99.4148		855.275	98.9416		855.275	98.3835
855.757	99.4326		855.757	98.9598		855.757	98.4084
856.239	99.4484		856.239	98.9809		856.239	98.4329
856.721	99.4621		856.721	99.0037		856.721	98.4565
857.204	99.4738		857.204	99.0264		857.204	98.4792
857.686	99.4835		857.686	99.0475		857.686	98.5007
858.168	99.4913		858.168	99.0659		858.168	98.5213
858.65	99.4974		858.65	99.0815		858.65	98.541
859.132	99.502		859.132	99.0944		859.132	98.5603
859.614	99.5055		859.614	99.1055		859.614	98.5795
860.096	99.5083		860.096	99.1153		860.096	98.5987
860.578	99.5106		860.578	99.1242		860.578	98.6178
861.061	99.5129		861.061	99.132		861.061	98.6367
861.543	99.5158		861.543	99.1383		861.543	98.6551
862.025	99.5198		862.025	99.1422		862.025	98.6729
862.507	99.5255		862.507	99.1432		862.507	98.6902
862.989	99.5335		862.989	99.1411		862.989	98.707
863.471	99.5438		863.471	99.136		863.471	98.7237
863.953	99.5566		863.953	99.1286		863.953	98.7402
864.435	99.5712		864.435	99.1199		864.435	98.7565
864.918	99.587		864.918	99.1111		864.918	98.7724
865.399	99.6031		865.399	99.1034		865.399	98.7877
865.882	99.6187		865.882	99.0979		865.882	98.8021
866.364	99.6331		866.364	99.0954		866.364	98.8158
866.846	99.6457		866.846	99.0964		866.846	98.8288
867.328	99.6564		867.328	99.1007		867.328	98.8412
867.81	99.6651		867.81	99.1077		867.81	98.8532
868.292	99.6716		868.292	99.1167		868.292	98.8647
868.774	99.6762		868.774	99.1262		868.774	98.8757
869.256	99.6787		869.256	99.1355		869.256	98.886
869.739	99.6796		869.739	99.1435		869.739	98.8954
870.221	99.6789		870.221	99.1501		870.221	98.9042
870.703	99.6772		870.703	99.1555		870.703	98.9124
871.185	99.6749		871.185	99.16		871.185	98.9201
871.667	99.6722		871.667	99.1643		871.667	98.9274
872.149	99.6697		872.149	99.1689		872.149	98.9342
872.631	99.6676		872.631	99.1741		872.631	98.9405
873.113	99.6662		873.113	99.1797		873.113	98.9461
873.596	99.6659		873.596	99.1855		873.596	98.951
874.078	99.6669		874.078	99.191		874.078	98.9553
874.56	99.6696		874.56	99.1956		874.56	98.9593
875.042	99.6738		875.042	99.1986		875.042	98.9632
875.524	99.6795		875.524	99.1995		875.524	98.9671
876.006	99.6863		876.006	99.198		876.006	98.971
876.488	99.6935		876.488	99.1942		876.488	98.9748
876.97	99.7008		876.97	99.1885		876.97	98.9784
877.452	99.7077		877.452	99.1818		877.452	98.9817
877.935	99.7139		877.935	99.1751		877.935	98.9848
878.417	99.7193		878.417	99.1693		878.417	98.9879
878.899	99.724		878.899	99.1652		878.899	98.9909
879.381	99.7277		879.381	99.1627		879.381	98.9938
879.863	99.7303		879.863	99.1615		879.863	98.9963
880.345	99.7317		880.345	99.1604		880.345	98.998
880.827	99.7317		880.827	99.1587		880.827	98.9987
881.309	99.7303		881.309	99.1555		881.309	98.9981
881.792	99.7276		881.792	99.1506		881.792	98.9963
882.274	99.7239		882.274	99.1445		882.274	98.9933
882.756	99.7197		882.756	99.1378		882.756	98.9894
883.238	99.7152		883.238	99.1316		883.238	98.9844
883.72	99.7106		883.72	99.1269		883.72	98.9783
884.202	99.7061		884.202	99.1243		884.202	98.9709
884.684	99.7018		884.684	99.124		884.684	98.9622
885.166	99.6979		885.166	99.1259		885.166	98.952
885.648	99.6944		885.648	99.1294		885.648	98.9406
886.131	99.6917		886.131	99.1336		886.131	98.9282
886.613	99.6898		886.613	99.1376		886.613	98.9153
887.095	99.6889		887.095	99.1404		887.095	98.9018
887.577	99.6885		887.577	99.141		887.577	98.888
888.059	99.6884		888.059	99.1389		888.059	98.8737
888.541	99.6881		888.541	99.134		888.541	98.8589
889.023	99.6872		889.023	99.1266		889.023	98.8437
889.505	99.6854		889.505	99.1174		889.505	98.8282
889.987	99.6824		889.987	99.1072		889.987	98.8129
890.47	99.6782		890.47	99.0968		890.47	98.7981
890.952	99.6728		890.952	99.0865		890.952	98.784
891.434	99.6662		891.434	99.0761		891.434	98.7706
891.916	99.6582		891.916	99.0652		891.916	98.7579
892.398	99.649		892.398	99.0531		892.398	98.7456
892.88	99.6386		892.88	99.0393		892.88	98.7337
893.362	99.6273		893.362	99.0238		893.362	98.7222
893.845	99.6154		893.845	99.0067		893.845	98.7112
894.327	99.6033		894.327	98.9889		894.327	98.7007
894.809	99.5911		894.809	98.9714		894.809	98.6909
895.291	99.579		895.291	98.9551		895.291	98.6814
895.773	99.5671		895.773	98.9411		895.773	98.6721
896.255	99.5554		896.255	98.93		896.255	98.6627
896.737	99.5438		896.737	98.9219		896.737	98.6531
897.219	99.5325		897.219	98.9169		897.219	98.6432
897.701	99.5214		897.701	98.9144		897.701	98.6333
898.183	99.5107		898.183	98.9137		898.183	98.6235
898.666	99.5005		898.666	98.9139		898.666	98.614
899.148	99.4905		899.148	98.9142		899.148	98.6048
899.63	99.4809		899.63	98.9136		899.63	98.5959
900.112	99.4715		900.112	98.9119		900.112	98.5871
900.594	99.4625		900.594	98.9091		900.594	98.5784
901.076	99.4541		901.076	98.9056		901.076	98.5698
901.558	99.4466		901.558	98.902		901.558	98.5613
902.04	99.4401		902.04	98.8988		902.04	98.553
902.523	99.4347		902.523	98.8963		902.523	98.5449
903.005	99.4306		903.005	98.8943		903.005	98.537
903.487	99.4274		903.487	98.8924		903.487	98.5293
903.969	99.4249		903.969	98.8901		903.969	98.5218
904.451	99.4232		904.451	98.8868		904.451	98.515
904.933	99.4222		904.933	98.8821		904.933	98.5094
905.415	99.4219		905.415	98.8759		905.415	98.5055
905.897	99.4223		905.897	98.8687		905.897	98.5039
906.38	99.4234		906.38	98.8609		906.38	98.5048
906.862	99.4249		906.862	98.8532		906.862	98.5081
907.344	99.4267		907.344	98.8463		907.344	98.5136
907.826	99.4286		907.826	98.841		907.826	98.5211
908.308	99.4304		908.308	98.8381		908.308	98.5302
908.79	99.4322		908.79	98.8382		908.79	98.5409
909.272	99.4346		909.272	98.8417		909.272	98.5535
909.754	99.438		909.754	98.8488		909.754	98.5681
910.236	99.443		910.236	98.8593		910.236	98.585
910.718	99.4502		910.718	98.8726		910.718	98.6043
911.201	99.46		911.201	98.888		911.201	98.6262
911.683	99.4726		911.683	98.9048		911.683	98.6508
912.165	99.4884		912.165	98.9229		912.165	98.6784
912.647	99.5074		912.647	98.9422		912.647	98.7093
913.129	99.5295		913.129	98.963		913.129	98.744
913.611	99.5546		913.611	98.9858		913.611	98.7828
914.093	99.5823		914.093	99.0108		914.093	98.8262
914.576	99.6119		914.576	99.038		914.576	98.8739
915.058	99.6427		915.058	99.0668		915.058	98.9258
915.54	99.674		915.54	99.0965		915.54	98.9815
916.022	99.7051		916.022	99.1258		916.022	99.0406
916.504	99.7351		916.504	99.1539		916.504	99.1027
916.986	99.7637		916.986	99.1797		916.986	99.1674
917.468	99.7901		917.468	99.2026		917.468	99.2344
917.95	99.814		917.95	99.2222		917.95	99.3029
918.432	99.835		918.432	99.2387		918.432	99.372
918.915	99.8526		918.915	99.2522		918.915	99.4407
919.397	99.8668		919.397	99.2635		919.397	99.5078
919.879	99.8778		919.879	99.2735		919.879	99.5723
920.361	99.8862		920.361	99.283		920.361	99.6334
920.843	99.8925		920.843	99.2928		920.843	99.6906
921.325	99.8978		921.325	99.3036		921.325	99.7433
921.807	99.9026		921.807	99.3152		921.807	99.7909
922.289	99.9075		922.289	99.3275		922.289	99.8328
922.771	99.9125		922.771	99.3396		922.771	99.8685
923.254	99.9179		923.254	99.3509		923.254	99.8972
923.736	99.9234		923.736	99.3609		923.736	99.9185
924.218	99.9289		924.218	99.3695		924.218	99.9323
924.7	99.9342		924.7	99.3767		924.7	99.9386
925.182	99.9393		925.182	99.3832		925.182	99.9378
925.664	99.9437		925.664	99.3894		925.664	99.9304
926.146	99.9471		926.146	99.3958		926.146	99.917
926.628	99.9492		926.628	99.4022		926.628	99.8984
927.111	99.9496		927.111	99.4086		927.111	99.8757
927.593	99.9478		927.593	99.4144		927.593	99.8503
928.075	99.9439		928.075	99.419		928.075	99.8235
928.557	99.9379		928.557	99.422		928.557	99.7967
929.039	99.93		929.039	99.4228		929.039	99.7711
929.521	99.9204		929.521	99.4212		929.521	99.7473
930.003	99.9096		930.003	99.4172		930.003	99.7256
930.485	99.898		930.485	99.4113		930.485	99.7056
930.967	99.8862		930.967	99.4039		930.967	99.6869
931.45	99.8747		931.45	99.3961		931.45	99.6689
931.932	99.8643		931.932	99.3887		931.932	99.6512
932.414	99.8555		932.414	99.3825		932.414	99.6332
932.896	99.8487		932.896	99.3779		932.896	99.6146
933.378	99.844		933.378	99.3748		933.378	99.5946
933.86	99.841		933.86	99.3725		933.86	99.5725
934.342	99.8394		934.342	99.3701		934.342	99.5473
934.824	99.8384		934.824	99.3665		934.824	99.5183
935.307	99.8374		935.307	99.3609		935.307	99.4847
935.789	99.8355		935.789	99.3528		935.789	99.4462
936.271	99.8322		936.271	99.3421		936.271	99.4025
936.753	99.8268		936.753	99.329		936.753	99.3537
937.235	99.8185		937.235	99.3138		937.235	99.2999
937.717	99.8065		937.717	99.2966		937.717	99.2411
938.199	99.79		938.199	99.2773		938.199	99.1768
938.681	99.768		938.681	99.2554		938.681	99.1068
939.163	99.7397		939.163	99.23		939.163	99.0305
939.646	99.7045		939.646	99.1999		939.646	98.9471
940.128	99.6616		940.128	99.1637		940.128	98.8554
940.61	99.6107		940.61	99.1198		940.61	98.7541
941.092	99.5508		941.092	99.0665		941.092	98.6412
941.574	99.4815		941.574	99.0022		941.574	98.5148
942.056	99.4019		942.056	98.9257		942.056	98.3726
942.538	99.3115		942.538	98.8364		942.538	98.2129
943.02	99.21		943.02	98.7342		943.02	98.0342
943.503	99.0975		943.503	98.6197		943.503	97.836
943.985	98.9742		943.985	98.4942		943.985	97.6183
944.467	98.8413		944.467	98.3592		944.467	97.3821
944.949	98.6998		944.949	98.2167		944.949	97.1291
945.431	98.5516		945.431	98.0684		945.431	96.8619
945.913	98.3989		945.913	97.9166		945.913	96.5838
946.395	98.2443		946.395	97.7634		946.395	96.2993
946.877	98.0909		946.877	97.6117		946.877	96.0136
947.359	97.9421		947.359	97.4646		947.359	95.7331
947.842	97.8017		947.842	97.3258		947.842	95.4647
948.324	97.6733		948.324	97.1994		948.324	95.216
948.806	97.5603		948.806	97.0894		948.806	94.9942
949.288	97.4659		949.288	96.9996		949.288	94.8059
949.77	97.3925		949.77	96.9329		949.77	94.6567
950.252	97.3419		950.252	96.8911		950.252	94.5508
950.734	97.3153		950.734	96.875		950.734	94.4906
951.216	97.3126		951.216	96.8838		951.216	94.4765
951.698	97.3331		951.698	96.9155		951.698	94.5071
952.181	97.3751		952.181	96.9668		952.181	94.5792
952.663	97.4358		952.663	97.0339		952.663	94.6879
953.145	97.5119		953.145	97.1123		953.145	94.8271
953.627	97.5996		953.627	97.1979		953.627	94.9901
954.109	97.6947		954.109	97.2869		954.109	95.1695
954.591	97.7933		954.591	97.3761		954.591	95.3584
955.073	97.8916		955.073	97.463		955.073	95.5499
955.555	97.9865		955.555	97.546		955.555	95.7378
956.038	98.0752		956.038	97.6235		956.038	95.9166
956.52	98.1555		956.52	97.6945		956.52	96.0814
957.002	98.2257		957.002	97.7578		957.002	96.2283
957.484	98.2845		957.484	97.8125		957.484	96.3543
957.966	98.3312		957.966	97.8579		957.966	96.4577
958.448	98.3656		958.448	97.8935		958.448	96.538
958.93	98.388		958.93	97.9195		958.93	96.5962
959.412	98.399		959.412	97.9365		959.412	96.6341
959.894	98.3998		959.894	97.9456		959.894	96.6543
960.377	98.3916		960.377	97.948		960.377	96.6597
960.859	98.3757		960.859	97.9452		960.859	96.6529
961.341	98.3535		961.341	97.9382		961.341	96.6362
961.823	98.3259		961.823	97.9278		961.823	96.6115
962.305	98.294		962.305	97.9143		962.305	96.5798
962.787	98.2584		962.787	97.8978		962.787	96.5421
963.269	98.2197		963.269	97.8778		963.269	96.4989
963.751	98.1784		963.751	97.8537		963.751	96.4505
964.234	98.1347		964.234	97.8246		964.234	96.3971
964.716	98.0888		964.716	97.7899		964.716	96.3386
965.198	98.0411		965.198	97.7492		965.198	96.2751
965.68	97.9916		965.68	97.7028		965.68	96.2065
966.162	97.9407		966.162	97.6512		966.162	96.1329
966.644	97.8887		966.644	97.5956		966.644	96.0541
967.126	97.8358		967.126	97.5376		967.126	95.9704
967.608	97.782		967.608	97.4783		967.608	95.8816
968.091	97.7272		968.091	97.4188		968.091	95.7877
968.573	97.6711		968.573	97.3595		968.573	95.6884
969.055	97.6131		969.055	97.3003		969.055	95.5833
969.537	97.5526		969.537	97.2404		969.537	95.472
970.019	97.4893		970.019	97.1788		970.019	95.3538
970.501	97.4226		970.501	97.1144		970.501	95.2285
970.983	97.3521		970.983	97.0465		970.983	95.0952
971.465	97.2775		971.465	96.9741		971.465	94.9535
971.947	97.1983		971.947	96.8971		971.947	94.8023
972.429	97.1143		972.429	96.8152		972.429	94.6407
972.912	97.0249		972.912	96.7284		972.912	94.4676
973.394	96.9299		973.394	96.637		973.394	94.282
973.876	96.8291		973.876	96.541		973.876	94.0828
974.358	96.7224		974.358	96.4403		974.358	93.8691
974.84	96.61		974.84	96.3347		974.84	93.6401
975.322	96.4918		975.322	96.2235		975.322	93.3949
975.804	96.3682		975.804	96.1059		975.804	93.133
976.286	96.239		976.286	95.9811		976.286	92.8536
976.769	96.1041		976.769	95.8481		976.769	92.5562
977.251	95.9634		977.251	95.7065		977.251	92.2404
977.733	95.8166		977.733	95.5559		977.733	91.9058
978.215	95.6632		978.215	95.3964		978.215	91.5521
978.697	95.5027		978.697	95.2282		978.697	91.1791
979.179	95.3344		979.179	95.0514		979.179	90.7864
979.661	95.1575		979.661	94.866		979.661	90.3735
980.143	94.9712		980.143	94.6714		980.143	89.9398
980.625	94.7743		980.625	94.4668		980.625	89.4846
981.108	94.5659		981.108	94.251		981.108	89.0072
981.59	94.3447		981.59	94.0224		981.59	88.5066
982.072	94.1095		982.072	93.7793		982.072	87.9817
982.554	93.8588		982.554	93.5202		982.554	87.4311
983.036	93.5913		983.036	93.2435		983.036	86.8533
983.518	93.3056		983.518	92.9481		983.518	86.247
984	93.0006		984	92.6334		984	85.6109
984.482	92.6753		984.482	92.2993		984.482	84.9442
984.965	92.3293		984.965	91.9461		984.965	84.2465
985.447	91.9625		985.447	91.5748		985.447	83.5182
985.929	91.5756		985.929	91.1864		985.929	82.7604
986.411	91.1694		986.411	90.7825		986.411	81.975
986.893	90.7459		986.893	90.3646		986.893	81.1651
987.375	90.3077		987.375	89.9347		987.375	80.3349
987.857	89.858		987.857	89.495		987.857	79.4899
988.339	89.4012		988.339	89.0487		988.339	78.6374
988.822	88.9421		988.822	88.5998		988.822	77.7856
989.304	88.4865		989.304	88.1533		989.304	76.944
989.786	88.0405		989.786	87.715		989.786	76.123
990.268	87.6103		990.268	87.2915		990.268	75.3333
990.75	87.2028		990.75	86.8898		990.75	74.5863
991.232	86.8243		991.232	86.5171		991.232	73.8937
991.714	86.4815		991.714	86.1804		991.714	73.2671
992.196	86.1807		992.196	85.8861		992.196	72.7174
992.678	85.9275		992.678	85.6397		992.678	72.2549
993.16	85.727		993.16	85.446		993.16	71.8882
993.643	85.5832		993.643	85.3086		993.643	71.6243
994.125	85.4993		994.125	85.2301		994.125	71.4683
994.607	85.4772		994.607	85.2121		994.607	71.4235
995.089	85.5178		995.089	85.2556		995.089	71.4912
995.571	85.6205		995.571	85.3602		995.571	71.6711
996.053	85.7839		996.053	85.525		996.053	71.9604
996.535	86.005		996.535	85.7476		996.535	72.3546
997.018	86.2799		997.018	86.0248		997.018	72.8467
997.5	86.6037		997.5	86.352		997.5	73.4281
997.982	86.9704		997.982	86.7236		997.982	74.0881
998.464	87.3738		998.464	87.1331		998.464	74.815
998.946	87.807		998.946	87.5733		998.946	75.5961
999.428	88.2631		999.428	88.0366		999.428	76.4183
999.91	88.7349		999.91	88.515		999.91	77.268
1000.39	89.2155		1000.39	89.0007		1000.39	78.1319
1000.87	89.6982		1000.87	89.4866		1000.87	78.997
1001.36	90.1765		1001.36	89.966		1001.36	79.8513
1001.84	90.6449		1001.84	90.4333		1001.84	80.6839
1002.32	91.0984		1002.32	90.8841		1002.32	81.4855
1002.8	91.533		1002.8	91.315		1002.8	82.249
1003.28	91.9454		1003.28	91.7233		1003.28	82.9687
1003.77	92.3332		1003.77	92.1071		1003.77	83.6408
1004.25	92.6945		1004.25	92.4649		1004.25	84.2626
1004.73	93.0284		1004.73	92.7958		1004.73	84.8331
1005.21	93.3344		1005.21	93.0992		1005.21	85.3522
1005.7	93.6129		1005.7	93.375		1005.7	85.8211
1006.18	93.8648		1006.18	93.6237		1006.18	86.2423
1006.66	94.0913		1006.66	93.8463		1006.66	86.619
1007.14	94.2944		1007.14	94.0443		1007.14	86.9548
1007.62	94.4758		1007.62	94.2196		1007.62	87.254
1008.11	94.6376		1008.11	94.3745		1008.11	87.5206
1008.59	94.782		1008.59	94.5115		1008.59	87.7586
1009.07	94.9108		1009.07	94.6334		1009.07	87.9717
1009.55	95.0262		1009.55	94.7427		1009.55	88.1634
1010.03	95.1302		1010.03	94.8417		1010.03	88.3372
1010.52	95.2245		1010.52	94.9325		1010.52	88.4958
1011	95.3109		1011	95.0164		1011	88.6418
1011.48	95.3907		1011.48	95.0943		1011.48	88.7772
1011.96	95.4653		1011.96	95.1671		1011.96	88.9032
1012.45	95.5355		1012.45	95.2351		1012.45	89.0209
1012.93	95.6023		1012.93	95.2992		1012.93	89.1306
1013.41	95.6662		1013.41	95.3601		1013.41	89.2325
1013.89	95.7277		1013.89	95.4188		1013.89	89.3265
1014.37	95.7867		1014.37	95.4762		1014.37	89.4124
1014.86	95.8434		1014.86	95.5331		1014.86	89.4899
1015.34	95.8973		1015.34	95.59		1015.34	89.5586
1015.82	95.9484		1015.82	95.6471		1015.82	89.6182
1016.3	95.9964		1016.3	95.7045		1016.3	89.6683
1016.78	96.0414		1016.78	95.7617		1016.78	89.7087
1017.27	96.0835		1017.27	95.8184		1017.27	89.7398
1017.75	96.123		1017.75	95.874		1017.75	89.7616
1018.23	96.1603		1018.23	95.9279		1018.23	89.775
1018.71	96.1961		1018.71	95.9798		1018.71	89.7806
1019.2	96.2308		1019.2	96.0294		1019.2	89.7794
1019.68	96.2648		1019.68	96.0769		1019.68	89.7726
1020.16	96.2989		1020.16	96.1226		1020.16	89.7614
1020.64	96.3335		1020.64	96.1674		1020.64	89.7473
1021.12	96.3694		1021.12	96.2123		1021.12	89.7315
1021.61	96.407		1021.61	96.2583		1021.61	89.7157
1022.09	96.447		1022.09	96.3061		1022.09	89.7014
1022.57	96.4896		1022.57	96.3561		1022.57	89.6899
1023.05	96.5349		1023.05	96.4083		1023.05	89.6824
1023.53	96.5828		1023.53	96.4622		1023.53	89.6799
1024.02	96.6331		1024.02	96.5174		1024.02	89.6832
1024.5	96.6852		1024.5	96.5733		1024.5	89.693
1024.98	96.7387		1024.98	96.6296		1024.98	89.7095
1025.46	96.7929		1025.46	96.6861		1025.46	89.7329
1025.94	96.8469		1025.94	96.7425		1025.94	89.7632
1026.43	96.9001		1026.43	96.7989		1026.43	89.8001
1026.91	96.9516		1026.91	96.8549		1026.91	89.8431
1027.39	97.0008		1027.39	96.9102		1027.39	89.8914
1027.87	97.0469		1027.87	96.9642		1027.87	89.944
1028.36	97.0897		1028.36	97.0161		1028.36	89.9999
1028.84	97.1287		1028.84	97.0651		1028.84	90.0583
1029.32	97.1639		1029.32	97.1102		1029.32	90.118
1029.8	97.1951		1029.8	97.1504		1029.8	90.1783
1030.28	97.2224		1030.28	97.185		1030.28	90.2386
1030.77	97.246		1030.77	97.2135		1030.77	90.2983
1031.25	97.2659		1031.25	97.2357		1031.25	90.357
1031.73	97.2825		1031.73	97.2521		1031.73	90.4147
1032.21	97.2964		1032.21	97.2636		1032.21	90.4712
1032.69	97.3081		1032.69	97.2713		1032.69	90.5268
1033.18	97.3182		1033.18	97.2764		1033.18	90.5816
1033.66	97.3271		1033.66	97.2799		1033.66	90.6363
1034.14	97.3352		1034.14	97.2825		1034.14	90.6911
1034.62	97.3426		1034.62	97.2844		1034.62	90.7465
1035.11	97.3494		1035.11	97.2858		1035.11	90.8031
1035.59	97.3556		1035.59	97.2867		1035.59	90.8612
1036.07	97.3615		1036.07	97.287		1036.07	90.9212
1036.55	97.3672		1036.55	97.287		1036.55	90.9838
1037.03	97.3729		1037.03	97.2872		1037.03	91.0494
1037.52	97.379		1037.52	97.2882		1037.52	91.1185
1038	97.3855		1038	97.2909		1038	91.1916
1038.48	97.3927		1038.48	97.2959		1038.48	91.2688
1038.96	97.4008		1038.96	97.3039		1038.96	91.3503
1039.44	97.4101		1039.44	97.3154		1039.44	91.4358
1039.93	97.421		1039.93	97.331		1039.93	91.5251
1040.41	97.4338		1040.41	97.3507		1040.41	91.618
1040.89	97.4492		1040.89	97.3744		1040.89	91.714
1041.37	97.4673		1041.37	97.4019		1041.37	91.8126
1041.85	97.4886		1041.85	97.4326		1041.85	91.9134
1042.34	97.513		1042.34	97.4659		1042.34	92.0156
1042.82	97.5406		1042.82	97.5013		1042.82	92.1186
1043.3	97.5714		1043.3	97.5385		1043.3	92.2217
1043.78	97.6051		1043.78	97.5775		1043.78	92.3243
1044.27	97.6414		1044.27	97.6185		1044.27	92.4258
1044.75	97.68		1044.75	97.6616		1044.75	92.5259
1045.23	97.7204		1045.23	97.7068		1045.23	92.6242
1045.71	97.7617		1045.71	97.7537		1045.71	92.7203
1046.19	97.8032		1046.19	97.8016		1046.19	92.8139
1046.68	97.844		1046.68	97.8495		1046.68	92.9048
1047.16	97.8833		1047.16	97.8961		1047.16	92.9926
1047.64	97.9207		1047.64	97.9407		1047.64	93.0773
1048.12	97.9557		1048.12	97.9822		1048.12	93.159
1048.6	97.9882		1048.6	98.0205		1048.6	93.2375
1049.09	98.0181		1049.09	98.0552		1049.09	93.3132
1049.57	98.0456		1049.57	98.0865		1049.57	93.3859
1050.05	98.0706		1050.05	98.1145		1050.05	93.4559
1050.53	98.0934		1050.53	98.1398		1050.53	93.523
1051.02	98.114		1051.02	98.1628		1051.02	93.5874
1051.5	98.1328		1051.5	98.1839		1051.5	93.6493
1051.98	98.15		1051.98	98.2036		1051.98	93.7089
1052.46	98.1658		1052.46	98.2222		1052.46	93.7668
1052.94	98.1804		1052.94	98.2397		1052.94	93.8233
1053.42	98.1939		1053.42	98.2559		1053.42	93.879
1053.91	98.2064		1053.91	98.2706		1053.91	93.9343
1054.39	98.2179		1054.39	98.2833		1054.39	93.9895
1054.87	98.2284		1054.87	98.2939		1054.87	94.045
1055.35	98.2379		1055.35	98.3027		1055.35	94.1009
1055.84	98.2466		1055.84	98.31		1055.84	94.1577
1056.32	98.2543		1056.32	98.3164		1056.32	94.2157
1056.8	98.261		1056.8	98.3224		1056.8	94.275
1057.28	98.2665		1057.28	98.3283		1057.28	94.3358
1057.76	98.2704		1057.76	98.3342		1057.76	94.3983
1058.25	98.2727		1058.25	98.3401		1058.25	94.4626
1058.73	98.2733		1058.73	98.3455		1058.73	94.5288
1059.21	98.2724		1059.21	98.3502		1059.21	94.5969
1059.69	98.2704		1059.69	98.3539		1059.69	94.667
1060.17	98.2678		1060.17	98.3562		1060.17	94.7392
1060.66	98.265		1060.66	98.3572		1060.66	94.8134
1061.14	98.2623		1061.14	98.3567		1061.14	94.8892
1061.62	98.26		1061.62	98.3551		1061.62	94.966
1062.1	98.2582		1062.1	98.3528		1062.1	95.0433
1062.59	98.2569		1062.59	98.3505		1062.59	95.1202
1063.07	98.2562		1063.07	98.3488		1063.07	95.1961
1063.55	98.2562		1063.55	98.3485		1063.55	95.2704
1064.03	98.2569		1064.03	98.3498		1064.03	95.3423
1064.51	98.2583		1064.51	98.3528		1064.51	95.411
1065	98.2604		1065	98.357		1065	95.4757
1065.48	98.2627		1065.48	98.3617		1065.48	95.5352
1065.96	98.2651		1065.96	98.366		1065.96	95.5886
1066.44	98.2675		1066.44	98.3695		1066.44	95.6347
1066.92	98.2695		1066.92	98.3717		1066.92	95.6728
1067.41	98.2714		1067.41	98.373		1067.41	95.702
1067.89	98.2729		1067.89	98.3736		1067.89	95.722
1068.37	98.2742		1068.37	98.3744		1068.37	95.7324
1068.85	98.2754		1068.85	98.3757		1068.85	95.7329
1069.34	98.2764		1069.34	98.3779		1069.34	95.7234
1069.82	98.2775		1069.82	98.381		1069.82	95.7039
1070.3	98.2789		1070.3	98.3848		1070.3	95.6745
1070.78	98.2809		1070.78	98.389		1070.78	95.6358
1071.26	98.2837		1071.26	98.3932		1071.26	95.5883
1071.75	98.2878		1071.75	98.397		1071.75	95.5329
1072.23	98.2932		1072.23	98.4003		1072.23	95.4707
1072.71	98.2997		1072.71	98.4028		1072.71	95.4027
1073.19	98.3073		1073.19	98.4046		1073.19	95.3302
1073.67	98.3155		1073.67	98.4058		1073.67	95.2545
1074.16	98.3241		1074.16	98.4068		1074.16	95.177
1074.64	98.3328		1074.64	98.4081		1074.64	95.0993
1075.12	98.3414		1075.12	98.4102		1075.12	95.0227
1075.6	98.3498		1075.6	98.4133		1075.6	94.9487
1076.09	98.3576		1076.09	98.4176		1076.09	94.8782
1076.57	98.3645		1076.57	98.4226		1076.57	94.8123
1077.05	98.3703		1077.05	98.4277		1077.05	94.7514
1077.53	98.3743		1077.53	98.4321		1077.53	94.6958
1078.01	98.3765		1078.01	98.4352		1078.01	94.6459
1078.49	98.3768		1078.49	98.4365		1078.49	94.6017
1078.98	98.3753		1078.98	98.4359		1078.98	94.5634
1079.46	98.3722		1079.46	98.4337		1079.46	94.5308
1079.94	98.3678		1079.94	98.43		1079.94	94.5038
1080.42	98.3624		1080.42	98.4253		1080.42	94.482
1080.91	98.3562		1080.91	98.4197		1080.91	94.4647
1081.39	98.3492		1081.39	98.4135		1081.39	94.4512
1081.87	98.3415		1081.87	98.4065		1081.87	94.4408
1082.35	98.3332		1082.35	98.3985		1082.35	94.4325
1082.83	98.3242		1082.83	98.3892		1082.83	94.4256
1083.32	98.3144		1083.32	98.3781		1083.32	94.4193
1083.8	98.3037		1083.8	98.3648		1083.8	94.413
1084.28	98.2917		1084.28	98.3487		1084.28	94.4059
1084.76	98.278		1084.76	98.3295		1084.76	94.3975
1085.24	98.2625		1085.24	98.3072		1085.24	94.3871
1085.73	98.2448		1085.73	98.2822		1085.73	94.3745
1086.21	98.2251		1086.21	98.255		1086.21	94.3594
1086.69	98.2036		1086.69	98.2265		1086.69	94.3418
1087.17	98.1804		1087.17	98.1977		1087.17	94.3215
1087.65	98.1558		1087.65	98.1691		1087.65	94.2986
1088.14	98.1299		1088.14	98.141		1088.14	94.2731
1088.62	98.1029		1088.62	98.1136		1088.62	94.2447
1089.1	98.075		1089.1	98.0864		1089.1	94.2135
1089.58	98.0463		1089.58	98.0591		1089.58	94.1794
1090.07	98.0173		1090.07	98.0314		1090.07	94.1424
1090.55	97.9883		1090.55	98.0031		1090.55	94.1026
1091.03	97.9598		1091.03	97.9743		1091.03	94.0601
1091.51	97.932		1091.51	97.9451		1091.51	94.0149
1091.99	97.9049		1091.99	97.9156		1091.99	93.9668
1092.48	97.8786		1092.48	97.886		1092.48	93.9158
1092.96	97.8527		1092.96	97.8564		1092.96	93.8613
1093.44	97.8268		1093.44	97.8267		1093.44	93.8032
1093.92	97.8007		1093.92	97.7968		1093.92	93.7411
1094.4	97.7738		1094.4	97.7665		1094.4	93.6748
1094.89	97.7458		1094.89	97.7351		1094.89	93.6043
1095.37	97.7163		1095.37	97.7019		1095.37	93.5294
1095.85	97.6849		1095.85	97.6663		1095.85	93.4501
1096.33	97.6512		1096.33	97.6275		1096.33	93.3663
1096.82	97.6149		1096.82	97.5854		1096.82	93.2782
1097.3	97.5759		1097.3	97.5399		1097.3	93.1858
1097.78	97.534		1097.78	97.4918		1097.78	93.0893
1098.26	97.4894		1098.26	97.4418		1098.26	92.989
1098.74	97.4424		1098.74	97.3911		1098.74	92.8851
1099.23	97.393		1099.23	97.3405		1099.23	92.778
1099.71	97.3415		1099.71	97.2905		1099.71	92.6681
1100.19	97.288		1100.19	97.2411		1100.19	92.5559
1100.67	97.2326		1100.67	97.192		1100.67	92.442
1101.15	97.1756		1101.15	97.1425		1101.15	92.3268
1101.64	97.1171		1101.64	97.092		1101.64	92.2113
1102.12	97.0575		1102.12	97.04		1102.12	92.0962
1102.6	96.997		1102.6	96.9864		1102.6	91.9824
1103.08	96.9358		1103.08	96.9311		1103.08	91.8707
1103.57	96.8741		1103.57	96.8745		1103.57	91.7619
1104.05	96.8117		1104.05	96.8171		1104.05	91.6568
1104.53	96.7488		1104.53	96.7594		1104.53	91.556
1105.01	96.6851		1105.01	96.7019		1105.01	91.4602
1105.49	96.6209		1105.49	96.6448		1105.49	91.37
1105.98	96.5562		1105.98	96.5882		1105.98	91.2859
1106.46	96.4911		1106.46	96.5319		1106.46	91.2083
1106.94	96.4257		1106.94	96.4754		1106.94	91.1376
1107.42	96.3602		1107.42	96.418		1107.42	91.0738
1107.9	96.2945		1107.9	96.3594		1107.9	91.0167
1108.39	96.2289		1108.39	96.2992		1108.39	90.966
1108.87	96.1635		1108.87	96.2376		1108.87	90.9211
1109.35	96.0986		1109.35	96.1751		1109.35	90.881
1109.83	96.0345		1109.83	96.1124		1109.83	90.845
1110.32	95.9717		1110.32	96.0503		1110.32	90.8118
1110.8	95.9106		1110.8	95.9896		1110.8	90.7802
1111.28	95.8515		1111.28	95.9307		1111.28	90.749
1111.76	95.7949		1111.76	95.8736		1111.76	90.7167
1112.24	95.7409		1112.24	95.8184		1112.24	90.682
1112.72	95.6896		1112.72	95.7646		1112.72	90.6437
1113.21	95.6413		1113.21	95.7121		1113.21	90.6008
1113.69	95.5959		1113.69	95.6606		1113.69	90.5522
1114.17	95.5534		1114.17	95.6103		1114.17	90.4976
1114.65	95.5138		1114.65	95.5612		1114.65	90.4365
1115.14	95.4766		1115.14	95.5138		1115.14	90.3689
1115.62	95.4414		1115.62	95.4682		1115.62	90.295
1116.1	95.4078		1116.1	95.4249		1116.1	90.2148
1116.58	95.3751		1116.58	95.3843		1116.58	90.1287
1117.06	95.3427		1117.06	95.3463		1117.06	90.037
1117.55	95.3099		1117.55	95.3107		1117.55	89.9399
1118.03	95.2761		1118.03	95.2771		1118.03	89.8377
1118.51	95.2408		1118.51	95.2445		1118.51	89.7304
1118.99	95.2031		1118.99	95.2114		1118.99	89.6181
1119.47	95.1625		1119.47	95.1764		1119.47	89.5004
1119.96	95.1183		1119.96	95.1379		1119.96	89.3769
1120.44	95.0699		1120.44	95.0944		1120.44	89.2466
1120.92	95.0165		1120.92	95.0447		1120.92	89.1088
1121.4	94.9578		1121.4	94.9879		1121.4	88.9622
1121.89	94.8932		1121.89	94.9236		1121.89	88.8058
1122.37	94.8221		1122.37	94.8512		1122.37	88.6385
1122.85	94.7439		1122.85	94.7701		1122.85	88.4593
1123.33	94.6579		1123.33	94.6798		1123.33	88.2675
1123.81	94.5633		1123.81	94.5793		1123.81	88.0628
1124.3	94.4594		1124.3	94.4677		1124.3	87.8447
1124.78	94.3454		1124.78	94.3441		1124.78	87.6134
1125.26	94.2206		1125.26	94.2076		1125.26	87.3688
1125.74	94.0845		1125.74	94.0575		1125.74	87.1112
1126.22	93.9364		1126.22	93.8935		1126.22	86.8407
1126.71	93.7758		1126.71	93.7155		1126.71	86.5575
1127.19	93.602		1127.19	93.5235		1127.19	86.2615
1127.67	93.4146		1127.67	93.318		1127.67	85.9523
1128.15	93.2126		1128.15	93.0989		1128.15	85.6288
1128.63	92.9952		1128.63	92.8662		1128.63	85.2896
1129.12	92.7611		1129.12	92.6192		1129.12	84.9321
1129.6	92.5089		1129.6	92.3567		1129.6	84.5533
1130.08	92.2368		1130.08	92.0768		1130.08	84.1492
1130.56	91.9428		1130.56	91.7772		1130.56	83.7154
1131.05	91.6248		1131.05	91.4552		1131.05	83.2471
1131.53	91.2807		1131.53	91.1082		1131.53	82.7389
1132.01	90.9084		1132.01	90.7337		1132.01	82.1855
1132.49	90.506		1132.49	90.3294		1132.49	81.5817
1132.97	90.072		1132.97	89.8938		1132.97	80.9226
1133.46	89.6051		1133.46	89.4258		1133.46	80.2043
1133.94	89.1047		1133.94	88.9252		1133.94	79.4245
1134.42	88.5712		1134.42	88.3925		1134.42	78.5824
1134.9	88.0055		1134.9	87.8292		1134.9	77.6799
1135.38	87.41		1135.38	87.2378		1135.38	76.7207
1135.87	86.7878		1135.87	86.6217		1135.87	75.7105
1136.35	86.1431		1136.35	85.9854		1136.35	74.6569
1136.83	85.4811		1136.83	85.334		1136.83	73.5688
1137.31	84.8078		1137.31	84.6736		1137.31	72.4565
1137.8	84.1299		1137.8	84.0114		1137.8	71.3309
1138.28	83.4544		1138.28	83.3546		1138.28	70.2034
1138.76	82.7889		1138.76	82.711		1138.76	69.085
1139.24	82.1401		1139.24	82.0879		1139.24	67.986
1139.72	81.515		1139.72	81.4926		1139.72	66.9155
1140.21	80.9198		1140.21	80.9315		1140.21	65.8825
1140.69	80.3609		1140.69	80.4109		1140.69	64.8965
1141.17	79.8454		1141.17	79.9373		1141.17	63.9688
1141.65	79.3812		1141.65	79.5177		1141.65	63.1137
1142.13	78.9775		1142.13	79.1599		1142.13	62.3487
1142.62	78.6444		1142.62	78.8724		1142.62	61.6937
1143.1	78.3925		1143.1	78.664		1143.1	61.1692
1143.58	78.2317		1143.58	78.5431		1143.58	60.7948
1144.06	78.1705		1144.06	78.5171		1144.06	60.5876
1144.55	78.2155		1144.55	78.5916		1144.55	60.561
1145.03	78.3707		1145.03	78.7703		1145.03	60.724
1145.51	78.6371		1145.51	79.0544		1145.51	61.0812
1145.99	79.0132		1145.99	79.4424		1145.99	61.633
1146.47	79.4943		1146.47	79.9304		1146.47	62.3752
1146.96	80.0733		1146.96	80.5117		1146.96	63.2992
1147.44	80.7405		1147.44	81.1776		1147.44	64.3923
1147.92	81.4845		1147.92	81.9168		1147.92	65.6377
1148.4	82.2918		1148.4	82.7169		1148.4	67.0145
1148.88	83.1477		1148.88	83.5636		1148.88	68.4982
1149.37	84.0365		1149.37	84.4419		1149.37	70.0606
1149.85	84.9413		1149.85	85.3357		1149.85	71.6702
1150.33	85.8452		1150.33	86.2289		1150.33	73.2931
1150.81	86.7315		1150.81	87.1055		1150.81	74.8943
1151.3	87.5844		1151.3	87.9507		1151.3	76.4402
1151.78	88.3908		1151.78	88.7518		1151.78	77.9014
1152.26	89.1406		1152.26	89.499		1152.26	79.2554
1152.74	89.8277		1152.74	90.1864		1152.74	80.4891
1153.22	90.45		1153.22	90.8117		1153.22	81.5985
1153.7	91.0091		1153.7	91.3755		1153.7	82.5881
1154.19	91.5089		1154.19	91.8812		1154.19	83.468
1154.67	91.9548		1154.67	92.333		1154.67	84.2514
1155.15	92.3525		1155.15	92.736		1155.15	84.9515
1155.63	92.7073		1155.63	93.0949		1155.63	85.5805
1156.12	93.0236		1156.12	93.414		1156.12	86.1482
1156.6	93.3049		1156.6	93.6967		1156.6	86.6618
1157.08	93.5535		1157.08	93.9459		1157.08	87.1263
1157.56	93.7712		1157.56	94.1636		1157.56	87.5447
1158.04	93.9588		1158.04	94.3515		1158.04	87.9188
1158.53	94.1169		1158.53	94.5106		1158.53	88.2492
1159.01	94.246		1159.01	94.6416		1159.01	88.5363
1159.49	94.3465		1159.49	94.745		1159.49	88.7802
1159.97	94.4188		1159.97	94.8209		1159.97	88.9808
1160.45	94.4633		1160.45	94.8695		1160.45	89.1381
1160.94	94.4805		1160.94	94.8905		1160.94	89.2519
1161.42	94.4705		1161.42	94.8837		1161.42	89.3217
1161.9	94.4339		1161.9	94.849		1161.9	89.3472
1162.38	94.371		1162.38	94.7866		1162.38	89.328
1162.87	94.2823		1162.87	94.6967		1162.87	89.2636
1163.35	94.1683		1163.35	94.5802		1163.35	89.1536
1163.83	94.0297		1163.83	94.4379		1163.83	88.9981
1164.31	93.8672		1164.31	94.2707		1164.31	88.7971
1164.79	93.6817		1164.79	94.0795		1164.79	88.5513
1165.28	93.4742		1165.28	93.8654		1165.28	88.262
1165.76	93.2461		1165.76	93.6295		1165.76	87.9312
1166.24	92.9986		1166.24	93.373		1166.24	87.5616
1166.72	92.7339		1166.72	93.0977		1166.72	87.1569
1167.2	92.454		1167.2	92.8062		1167.2	86.7215
1167.69	92.1618		1167.69	92.5013		1167.69	86.2605
1168.17	91.8603		1168.17	92.1869		1168.17	85.7796
1168.65	91.5531		1168.65	91.8671		1168.65	85.2855
1169.13	91.2442		1169.13	91.5468		1169.13	84.7851
1169.62	90.9377		1169.62	91.2308		1169.62	84.2861
1170.1	90.6382		1170.1	90.9243		1170.1	83.7963
1170.58	90.3504		1170.58	90.6322		1170.58	83.3234
1171.06	90.0785		1171.06	90.3591		1171.06	82.875
1171.54	89.8268		1171.54	90.1091		1171.54	82.4579
1172.03	89.5992		1172.03	89.8859		1172.03	82.0785
1172.51	89.3992		1172.51	89.6926		1172.51	81.7428
1172.99	89.2301		1172.99	89.5319		1172.99	81.456
1173.47	89.0946		1173.47	89.4059		1173.47	81.2228
1173.95	88.995		1173.95	89.3163		1173.95	81.0476
1174.44	88.9333		1174.44	89.2648		1174.44	80.934
1174.92	88.9109		1174.92	89.2524		1174.92	80.8853
1175.4	88.9286		1175.4	89.2798		1175.4	80.904
1175.88	88.9867		1175.88	89.3474		1175.88	80.9925
1176.37	89.085		1176.37	89.455		1176.37	81.1521
1176.85	89.2229		1176.85	89.6017		1176.85	81.3838
1177.33	89.399		1177.33	89.786		1177.33	81.6874
1177.81	89.6113		1177.81	90.0057		1177.81	82.0619
1178.29	89.8575		1178.29	90.258		1178.29	82.5047
1178.78	90.1345		1178.78	90.5396		1178.78	83.0122
1179.26	90.439		1179.26	90.8468		1179.26	83.5797
1179.74	90.7676		1179.74	91.1759		1179.74	84.2013
1180.22	91.1164		1180.22	91.5231		1180.22	84.8702
1180.7	91.4815		1180.7	91.8847		1180.7	85.579
1181.19	91.8588		1181.19	92.2567		1181.19	86.3192
1181.67	92.2441		1181.67	92.6355		1181.67	87.0818
1182.15	92.6333		1182.15	93.0173		1182.15	87.8571
1182.63	93.0222		1182.63	93.3983		1182.63	88.6354
1183.12	93.4071		1183.12	93.775		1183.12	89.4072
1183.6	93.7846		1183.6	94.1437		1183.6	90.1637
1184.08	94.1516		1184.08	94.5013		1184.08	90.8968
1184.56	94.5056		1184.56	94.8449		1184.56	91.6
1185.04	94.8443		1185.04	95.1719		1185.04	92.2675
1185.53	95.1661		1185.53	95.4803		1185.53	92.8954
1186.01	95.4695		1186.01	95.7689		1186.01	93.4813
1186.49	95.7538		1186.49	96.0371		1186.49	94.0239
1186.97	96.0187		1186.97	96.2852		1186.97	94.5238
1187.45	96.2643		1187.45	96.5139		1187.45	94.9822
1187.94	96.4909		1187.94	96.7245		1187.94	95.4012
1188.42	96.6992		1188.42	96.918		1188.42	95.7834
1188.9	96.8899		1188.9	97.0955		1188.9	96.1312
1189.38	97.0637		1189.38	97.2581		1189.38	96.447
1189.86	97.2214		1189.86	97.4066		1189.86	96.7331
1190.35	97.3641		1190.35	97.5416		1190.35	96.9918
1190.83	97.4926		1190.83	97.6641		1190.83	97.2253
1191.31	97.6084		1191.31	97.775		1191.31	97.4358
1191.79	97.7125		1191.79	97.875		1191.79	97.6254
1192.28	97.8061		1192.28	97.9651		1192.28	97.7959
1192.76	97.8905		1192.76	98.0463		1192.76	97.9488
1193.24	97.9668		1193.24	98.1193		1193.24	98.0858
1193.72	98.0361		1193.72	98.1852		1193.72	98.2084
1194.2	98.0996		1194.2	98.2448		1194.2	98.3179
1194.68	98.1584		1194.68	98.2989		1194.68	98.4161
1195.17	98.2134		1195.17	98.348		1195.17	98.5042
1195.65	98.2653		1195.65	98.3927		1195.65	98.5836
1196.13	98.3145		1196.13	98.4329		1196.13	98.6552
1196.61	98.3613		1196.61	98.4685		1196.61	98.7196
1197.1	98.4056		1197.1	98.4994		1197.1	98.7776
1197.58	98.4474		1197.58	98.5258		1197.58	98.8296
1198.06	98.4866		1198.06	98.548		1198.06	98.8764
1198.54	98.5231		1198.54	98.5667		1198.54	98.9188
1199.02	98.5571		1199.02	98.5827		1199.02	98.9573
1199.51	98.5883		1199.51	98.5969		1199.51	98.9927
1199.99	98.6168		1199.99	98.61		1199.99	99.0252
1200.47	98.6424		1200.47	98.6226		1200.47	99.0551
1200.95	98.665		1200.95	98.6349		1200.95	99.0824
1201.43	98.6849		1201.43	98.6469		1201.43	99.1074
1201.92	98.7021		1201.92	98.6585		1201.92	99.1304
1202.4	98.7171		1202.4	98.6694		1202.4	99.1517
1202.88	98.7303		1202.88	98.6794		1202.88	99.1716
1203.36	98.7422		1203.36	98.6882		1203.36	99.1902
1203.85	98.753		1203.85	98.6955		1203.85	99.2076
1204.33	98.763		1204.33	98.7011		1204.33	99.2236
1204.81	98.7722		1204.81	98.7049		1204.81	99.2379
1205.29	98.7809		1205.29	98.707		1205.29	99.2506
1205.77	98.7893		1205.77	98.7077		1205.77	99.2617
1206.26	98.7974		1206.26	98.7075		1206.26	99.2714
1206.74	98.8055		1206.74	98.7066		1206.74	99.28
1207.22	98.8134		1207.22	98.7054		1207.22	99.2878
1207.7	98.821		1207.7	98.7039		1207.7	99.2948
1208.18	98.828		1208.18	98.7019		1208.18	99.3011
1208.67	98.834		1208.67	98.6991		1208.67	99.307
1209.15	98.8387		1209.15	98.6954		1209.15	99.3125
1209.63	98.8419		1209.63	98.6908		1209.63	99.3181
1210.11	98.8436		1210.11	98.6854		1210.11	99.3243
1210.6	98.8437		1210.6	98.6795		1210.6	99.3312
1211.08	98.8423		1211.08	98.6736		1211.08	99.339
1211.56	98.8394		1211.56	98.6681		1211.56	99.3476
1212.04	98.8352		1212.04	98.663		1212.04	99.3566
1212.52	98.8298		1212.52	98.6585		1212.52	99.3656
1213.01	98.8234		1213.01	98.6545		1213.01	99.3745
1213.49	98.8163		1213.49	98.6511		1213.49	99.3832
1213.97	98.8088		1213.97	98.6479		1213.97	99.3917
1214.45	98.8012		1214.45	98.6447		1214.45	99.4001
1214.93	98.7937		1214.93	98.641		1214.93	99.4086
1215.42	98.7863		1215.42	98.6365		1215.42	99.4171
1215.9	98.779		1215.9	98.6308		1215.9	99.4252
1216.38	98.7717		1216.38	98.6238		1216.38	99.4327
1216.86	98.7643		1216.86	98.6156		1216.86	99.4396
1217.35	98.7567		1217.35	98.6066		1217.35	99.4457
1217.83	98.7489		1217.83	98.5974		1217.83	99.4512
1218.31	98.7411		1218.31	98.5884		1218.31	99.4562
1218.79	98.7332		1218.79	98.58		1218.79	99.4607
1219.27	98.7251		1219.27	98.5723		1219.27	99.4645
1219.76	98.7167		1219.76	98.565		1219.76	99.4674
1220.24	98.708		1220.24	98.5576		1220.24	99.4692
1220.72	98.6988		1220.72	98.55		1220.72	99.4698
1221.2	98.6894		1221.2	98.5418		1221.2	99.4693
1221.68	98.6798		1221.68	98.5331		1221.68	99.4679
1222.17	98.6703		1222.17	98.5241		1222.17	99.4657
1222.65	98.6609		1222.65	98.5151		1222.65	99.4627
1223.13	98.6516		1223.13	98.5062		1223.13	99.459
1223.61	98.6423		1223.61	98.4978		1223.61	99.4543
1224.09	98.6327		1224.09	98.4898		1224.09	99.4484
1224.58	98.6227		1224.58	98.482		1224.58	99.4416
1225.06	98.6124		1225.06	98.4745		1225.06	99.434
1225.54	98.6017		1225.54	98.467		1225.54	99.426
1226.02	98.5905		1226.02	98.4593		1226.02	99.418
1226.51	98.5791		1226.51	98.4511		1226.51	99.41
1226.99	98.5671		1226.99	98.4421		1226.99	99.4022
1227.47	98.5546		1227.47	98.4322		1227.47	99.3943
1227.95	98.5414		1227.95	98.4212		1227.95	99.3861
1228.43	98.5274		1228.43	98.4092		1228.43	99.3776
1228.92	98.5127		1228.92	98.3968		1228.92	99.3687
1229.4	98.4975		1229.4	98.3843		1229.4	99.3598
1229.88	98.4822		1229.88	98.3723		1229.88	99.3509
1230.36	98.4668		1230.36	98.3613		1230.36	99.3423
1230.84	98.4519		1230.84	98.3514		1230.84	99.3337
1231.33	98.4374		1231.33	98.3427		1231.33	99.3251
1231.81	98.4238		1231.81	98.3348		1231.81	99.3163
1232.29	98.4112		1232.29	98.3277		1232.29	99.3074
1232.77	98.3999		1232.77	98.3211		1232.77	99.2985
1233.26	98.39		1233.26	98.315		1233.26	99.2898
1233.74	98.3817		1233.74	98.3094		1233.74	99.2816
1234.22	98.3751		1234.22	98.3045		1234.22	99.274
1234.7	98.37		1234.7	98.3004		1234.7	99.267
1235.18	98.3662		1235.18	98.2972		1235.18	99.2603
1235.66	98.3635		1235.66	98.2951		1235.66	99.2538
1236.15	98.3617		1236.15	98.2945		1236.15	99.2473
1236.63	98.3606		1236.63	98.2954		1236.63	99.2408
1237.11	98.3602		1237.11	98.2982		1237.11	99.2344
1237.59	98.3603		1237.59	98.3029		1237.59	99.2281
1238.08	98.3611		1238.08	98.3092		1238.08	99.2221
1238.56	98.3623		1238.56	98.3167		1238.56	99.2162
1239.04	98.3637		1239.04	98.325		1239.04	99.2101
1239.52	98.3653		1239.52	98.3336		1239.52	99.2038
1240	98.367		1240	98.3421		1240	99.1971
1240.49	98.3688		1240.49	98.3503		1240.49	99.1902
1240.97	98.371		1240.97	98.3583		1240.97	99.1833
1241.45	98.3738		1241.45	98.3663		1241.45	99.1766
1241.93	98.3773		1241.93	98.3742		1241.93	99.1701
1242.41	98.3817		1242.41	98.382		1242.41	99.1638
1242.9	98.3869		1242.9	98.3893		1242.9	99.1575
1243.38	98.3931		1243.38	98.3958		1243.38	99.1508
1243.86	98.4002		1243.86	98.4011		1243.86	99.1437
1244.34	98.4081		1244.34	98.4048		1244.34	99.1362
1244.83	98.417		1244.83	98.4068		1244.83	99.1284
1245.31	98.4267		1245.31	98.407		1245.31	99.1206
1245.79	98.437		1245.79	98.4056		1245.79	99.1127
1246.27	98.4475		1246.27	98.4029		1246.27	99.1047
1246.75	98.4578		1246.75	98.3992		1246.75	99.0964
1247.24	98.4674		1247.24	98.3948		1247.24	99.0875
1247.72	98.4757		1247.72	98.3901		1247.72	99.0781
1248.2	98.4825		1248.2	98.3856		1248.2	99.0681
1248.68	98.4875		1248.68	98.3816		1248.68	99.0579
1249.16	98.4906		1249.16	98.3781		1249.16	99.0474
1249.65	98.4917		1249.65	98.375		1249.65	99.037
1250.13	98.4904		1250.13	98.372		1250.13	99.0263
1250.61	98.4868		1250.61	98.3685		1250.61	99.0151
1251.09	98.4807		1251.09	98.364		1251.09	99.0031
1251.58	98.4719		1251.58	98.358		1251.58	98.9902
1252.06	98.4608		1252.06	98.3505		1252.06	98.9762
1252.54	98.4474		1252.54	98.3415		1252.54	98.9613
1253.02	98.4321		1253.02	98.3311		1253.02	98.9455
1253.5	98.4153		1253.5	98.3195		1253.5	98.9288
1253.99	98.3971		1253.99	98.3067		1253.99	98.9111
1254.47	98.3777		1254.47	98.2923		1254.47	98.8922
1254.95	98.3571		1254.95	98.276		1254.95	98.8719
1255.43	98.3354		1255.43	98.2574		1255.43	98.8502
1255.91	98.3126		1255.91	98.2359		1255.91	98.8272
1256.4	98.2887		1256.4	98.2113		1256.4	98.803
1256.88	98.2637		1256.88	98.1834		1256.88	98.7779
1257.36	98.2373		1257.36	98.1521		1257.36	98.7519
1257.84	98.2094		1257.84	98.1175		1257.84	98.7247
1258.33	98.1796		1258.33	98.0796		1258.33	98.6961
1258.81	98.1473		1258.81	98.0387		1258.81	98.6657
1259.29	98.1124		1259.29	97.9951		1259.29	98.6332
1259.77	98.0746		1259.77	97.9492		1259.77	98.5984
1260.25	98.0338		1260.25	97.9013		1260.25	98.5614
1260.73	97.99		1260.73	97.8517		1260.73	98.5221
1261.22	97.943		1261.22	97.8006		1261.22	98.4806
1261.7	97.8929		1261.7	97.7479		1261.7	98.4368
1262.18	97.8395		1262.18	97.6933		1262.18	98.3905
1262.66	97.7829		1262.66	97.6367		1262.66	98.3416
1263.15	97.7233		1263.15	97.578		1263.15	98.2904
1263.63	97.661		1263.63	97.5174		1263.63	98.2369
1264.11	97.5965		1264.11	97.4552		1264.11	98.1817
1264.59	97.5305		1264.59	97.3918		1264.59	98.125
1265.07	97.4635		1265.07	97.3277		1265.07	98.0669
1265.56	97.396		1265.56	97.2632		1265.56	98.0073
1266.04	97.3284		1266.04	97.1987		1266.04	97.9462
1266.52	97.2611		1266.52	97.1342		1266.52	97.8833
1267	97.1945		1267	97.0702		1267	97.8188
1267.48	97.1291		1267.48	97.0066		1267.48	97.7528
1267.97	97.0653		1267.97	96.9438		1267.97	97.6857
1268.45	97.0036		1268.45	96.8819		1268.45	97.6182
1268.93	96.9444		1268.93	96.8211		1268.93	97.5505
1269.41	96.888		1269.41	96.7616		1269.41	97.4831
1269.9	96.8346		1269.9	96.7036		1269.9	97.4162
1270.38	96.7843		1270.38	96.6473		1270.38	97.3501
1270.86	96.7373		1270.86	96.5932		1270.86	97.2851
1271.34	96.6936		1271.34	96.5418		1271.34	97.2215
1271.82	96.6535		1271.82	96.4936		1271.82	97.1597
1272.31	96.6168		1272.31	96.4488		1272.31	97.0999
1272.79	96.5833		1272.79	96.4075		1272.79	97.042
1273.27	96.5529		1273.27	96.3695		1273.27	96.9858
1273.75	96.5248		1273.75	96.334		1273.75	96.9309
1274.23	96.4985		1274.23	96.3003		1274.23	96.8765
1274.72	96.4734		1274.72	96.2674		1274.72	96.8222
1275.2	96.4488		1275.2	96.2346		1275.2	96.7674
1275.68	96.424		1275.68	96.2011		1275.68	96.7116
1276.16	96.3983		1276.16	96.1663		1276.16	96.6541
1276.64	96.3708		1276.64	96.1296		1276.64	96.5944
1277.13	96.3405		1277.13	96.0905		1277.13	96.5315
1277.61	96.3064		1277.61	96.0482		1277.61	96.4646
1278.09	96.2677		1278.09	96.002		1278.09	96.3928
1278.57	96.2235		1278.57	95.951		1278.57	96.3153
1279.06	96.1731		1279.06	95.8946		1279.06	96.2315
1279.54	96.1161		1279.54	95.8318		1279.54	96.1409
1280.02	96.0524		1280.02	95.7619		1280.02	96.0428
1280.5	95.9817		1280.5	95.6844		1280.5	95.9367
1280.98	95.9042		1280.98	95.599		1280.98	95.8218
1281.47	95.8198		1281.47	95.5055		1281.47	95.6978
1281.95	95.7289		1281.95	95.4043		1281.95	95.5643
1282.43	95.6317		1282.43	95.2959		1282.43	95.421
1282.91	95.529		1282.91	95.1813		1282.91	95.2682
1283.39	95.4213		1283.39	95.0616		1283.39	95.1061
1283.88	95.3094		1283.88	94.9379		1283.88	94.9352
1284.36	95.1942		1284.36	94.8113		1284.36	94.7559
1284.84	95.0764		1284.84	94.6827		1284.84	94.5687
1285.32	94.9568		1285.32	94.5528		1285.32	94.3739
1285.81	94.836		1285.81	94.4221		1285.81	94.172
1286.29	94.7148		1286.29	94.2912		1286.29	93.9635
1286.77	94.5936		1286.77	94.1606		1286.77	93.7487
1287.25	94.473		1287.25	94.0305		1287.25	93.5279
1287.73	94.3534		1287.73	93.9015		1287.73	93.3009
1288.22	94.235		1288.22	93.774		1288.22	93.0675
1288.7	94.118		1288.7	93.648		1288.7	92.8269
1289.18	94.002		1289.18	93.5237		1289.18	92.578
1289.66	93.8868		1289.66	93.4006		1289.66	92.3195
1290.14	93.7715		1290.14	93.2781		1290.14	92.0496
1290.63	93.6551		1290.63	93.155		1290.63	91.7663
1291.11	93.5363		1291.11	93.0296		1291.11	91.4671
1291.59	93.4132		1291.59	92.8999		1291.59	91.1489
1292.07	93.2838		1292.07	92.7633		1292.07	90.8085
1292.56	93.1455		1292.56	92.6171		1292.56	90.442
1293.04	92.9955		1293.04	92.4582		1293.04	90.0458
1293.52	92.8309		1293.52	92.2836		1293.52	89.6155
1294	92.6484		1294	92.0904		1294	89.1472
1294.48	92.4446		1294.48	91.8754		1294.48	88.6364
1294.97	92.216		1294.97	91.6357		1294.97	88.0785
1295.45	91.9591		1295.45	91.3682		1295.45	87.4691
1295.93	91.6706		1295.93	91.0698		1295.93	86.8037
1296.41	91.3475		1296.41	90.7379		1296.41	86.0788
1296.89	90.9874		1296.89	90.37		1296.89	85.2916
1297.38	90.5884		1297.38	89.9643		1297.38	84.4408
1297.86	90.15		1297.86	89.5197		1297.86	83.5262
1298.34	89.672		1298.34	89.0361		1298.34	82.5493
1298.82	89.1557		1298.82	88.5147		1298.82	81.5133
1299.31	88.6036		1299.31	87.958		1299.31	80.4234
1299.79	88.0196		1299.79	87.3702		1299.79	79.2873
1300.27	87.4091		1300.27	86.757		1300.27	78.1153
1300.75	86.779		1300.75	86.1256		1300.75	76.9201
1301.23	86.1375		1301.23	85.4846		1301.23	75.7166
1301.71	85.4938		1301.71	84.8435		1301.71	74.521
1302.2	84.8579		1302.2	84.2124		1302.2	73.3508
1302.68	84.2405		1302.68	83.6017		1302.68	72.224
1303.16	83.6528		1303.16	83.0226		1303.16	71.1592
1303.64	83.1061		1303.64	82.4857		1303.64	70.1752
1304.13	82.6117		1304.13	82.0021		1304.13	69.2904
1304.61	82.1806		1304.61	81.5821		1304.61	68.5224
1305.09	81.8227		1305.09	81.2354		1305.09	67.8874
1305.57	81.5467		1305.57	80.9703		1305.57	67.3996
1306.05	81.3599		1306.05	80.794		1306.05	67.0708
1306.54	81.2682		1306.54	80.7124		1306.54	66.9112
1307.02	81.2758		1307.02	80.7296		1307.02	66.9286
1307.5	81.3853		1307.5	80.8484		1307.5	67.1286
1307.98	81.5974		1307.98	81.0694		1307.98	67.5141
1308.46	81.9107		1308.46	81.3911		1308.46	68.0846
1308.95	82.3214		1308.95	81.8095		1308.95	68.8357
1309.43	82.8233		1309.43	82.3181		1309.43	69.7583
1309.91	83.4079		1309.91	82.9083		1309.91	70.8395
1310.39	84.0648		1310.39	83.5694		1310.39	72.0622
1310.88	84.7822		1310.88	84.2896		1310.88	73.4064
1311.36	85.5474		1311.36	85.0562		1311.36	74.8494
1311.84	86.3468		1311.84	85.8557		1311.84	76.3665
1312.32	87.1667		1312.32	86.6747		1312.32	77.9313
1312.8	87.9932		1312.8	87.4998		1312.8	79.5166
1313.29	88.813		1313.29	88.3177		1313.29	81.0953
1313.77	89.6137		1313.77	89.1163		1313.77	82.6411
1314.25	90.3841		1314.25	89.8846		1314.25	84.1304
1314.73	91.1149		1314.73	90.6131		1314.73	85.5426
1315.21	91.7988		1315.21	91.2944		1315.21	86.8612
1315.7	92.4303		1315.7	91.9227		1315.7	88.0738
1316.18	93.0058		1316.18	92.4941		1316.18	89.172
1316.66	93.5235		1316.66	93.0067		1316.66	90.1518
1317.14	93.9834		1317.14	93.4606		1317.14	91.0134
1317.62	94.3873		1317.62	93.8578		1317.62	91.7611
1318.11	94.7385		1318.11	94.2022		1318.11	92.4031
1318.59	95.0415		1318.59	94.4989		1318.59	92.9498
1319.07	95.3016		1319.07	94.7536		1319.07	93.4131
1319.55	95.5242		1319.55	94.972		1319.55	93.8043
1320.04	95.7143		1320.04	95.1596		1320.04	94.1338
1320.52	95.8765		1320.52	95.3207		1320.52	94.4102
1321	96.0147		1321	95.459		1321	94.641
1321.48	96.1324		1321.48	95.5778		1321.48	94.8324
1321.96	96.2327		1321.96	95.6799		1321.96	94.99
1322.45	96.3186		1322.45	95.7678		1322.45	95.1189
1322.93	96.3924		1322.93	95.8435		1322.93	95.2233
1323.41	96.456		1323.41	95.9091		1323.41	95.3069
1323.89	96.5111		1323.89	95.9661		1323.89	95.3728
1324.38	96.5588		1324.38	96.0156		1324.38	95.4235
1324.86	96.5997		1324.86	96.0586		1324.86	95.4611
1325.34	96.6347		1325.34	96.0957		1325.34	95.4876
1325.82	96.6641		1325.82	96.1276		1325.82	95.5046
1326.3	96.6883		1326.3	96.1543		1326.3	95.5136
1326.79	96.7077		1326.79	96.176		1326.79	95.5157
1327.27	96.7221		1327.27	96.1922		1327.27	95.5114
1327.75	96.7318		1327.75	96.2028		1327.75	95.5009
1328.23	96.7365		1328.23	96.2071		1328.23	95.4844
1328.71	96.7363		1328.71	96.205		1328.71	95.4617
1329.2	96.7312		1329.2	96.1965		1329.2	95.433
1329.68	96.7216		1329.68	96.1816		1329.68	95.3984
1330.16	96.7074		1330.16	96.1606		1330.16	95.3579
1330.64	96.6891		1330.64	96.1339		1330.64	95.3112
1331.12	96.6666		1331.12	96.1016		1331.12	95.258
1331.61	96.6401		1331.61	96.0637		1331.61	95.1979
1332.09	96.6095		1332.09	96.0203		1332.09	95.1305
1332.57	96.5753		1332.57	95.9717		1332.57	95.0561
1333.05	96.5379		1333.05	95.9185		1333.05	94.9755
1333.54	96.4978		1333.54	95.8616		1333.54	94.8898
1334.02	96.4562		1334.02	95.8024		1334.02	94.8012
1334.5	96.414		1334.5	95.7428		1334.5	94.7114
1334.98	96.3724		1334.98	95.6846		1334.98	94.6228
1335.46	96.3324		1335.46	95.6297		1335.46	94.5373
1335.95	96.2951		1335.95	95.58		1335.95	94.4567
1336.43	96.2611		1336.43	95.537		1336.43	94.3825
1336.91	96.2314		1336.91	95.502		1336.91	94.3161
1337.39	96.2066		1337.39	95.4759		1337.39	94.2584
1337.87	96.187		1337.87	95.4591		1337.87	94.21
1338.36	96.1728		1338.36	95.4516		1338.36	94.1709
1338.84	96.1639		1338.84	95.4528		1338.84	94.1406
1339.32	96.1599		1339.32	95.4617		1339.32	94.1181
1339.8	96.16		1339.8	95.4767		1339.8	94.1018
1340.29	96.1635		1340.29	95.4965		1340.29	94.0904
1340.77	96.1696		1340.77	95.5193		1340.77	94.0821
1341.25	96.1775		1341.25	95.5434		1341.25	94.0751
1341.73	96.1864		1341.73	95.5675		1341.73	94.0675
1342.21	96.1953		1342.21	95.5901		1342.21	94.0577
1342.69	96.2034		1342.69	95.6101		1342.69	94.0436
1343.18	96.2096		1343.18	95.6263		1343.18	94.0237
1343.66	96.2133		1343.66	95.638		1343.66	93.9966
1344.14	96.2136		1344.14	95.6446		1344.14	93.9618
1344.62	96.2104		1344.62	95.6462		1344.62	93.9191
1345.11	96.2036		1345.11	95.6427		1345.11	93.869
1345.59	96.1934		1345.59	95.6347		1345.59	93.8125
1346.07	96.1801		1346.07	95.6229		1346.07	93.7505
1346.55	96.1642		1346.55	95.6077		1346.55	93.6837
1347.03	96.1458		1347.03	95.5898		1347.03	93.6131
1347.52	96.1253		1347.52	95.5696		1347.52	93.5392
1348	96.1027		1348	95.5477		1348	93.4627
1348.48	96.0784		1348.48	95.5247		1348.48	93.3845
1348.96	96.0524		1348.96	95.5015		1348.96	93.3052
1349.44	96.0252		1349.44	95.4784		1349.44	93.2256
1349.93	95.9968		1349.93	95.456		1349.93	93.1462
1350.41	95.9676		1350.41	95.4343		1350.41	93.0671
1350.89	95.9377		1350.89	95.413		1350.89	92.9887
1351.37	95.9073		1351.37	95.3918		1351.37	92.9106
1351.86	95.8766		1351.86	95.3702		1351.86	92.8329
1352.34	95.846		1352.34	95.3479		1352.34	92.7556
1352.82	95.8158		1352.82	95.3249		1352.82	92.6786
1353.3	95.7862		1353.3	95.3011		1353.3	92.602
1353.78	95.7575		1353.78	95.2768		1353.78	92.5256
1354.27	95.7296		1354.27	95.2522		1354.27	92.4489
1354.75	95.7022		1354.75	95.2272		1354.75	92.3718
1355.23	95.6749		1355.23	95.2018		1355.23	92.2938
1355.71	95.6473		1355.71	95.1758		1355.71	92.2147
1356.19	95.6187		1356.19	95.149		1356.19	92.1342
1356.68	95.5888		1356.68	95.121		1356.68	92.0523
1357.16	95.5569		1357.16	95.0916		1357.16	91.9686
1357.64	95.5226		1357.64	95.0606		1357.64	91.8831
1358.12	95.4857		1358.12	95.0279		1358.12	91.7955
1358.61	95.446		1358.61	94.9935		1358.61	91.7055
1359.09	95.4035		1359.09	94.9575		1359.09	91.6135
1359.57	95.3586		1359.57	94.9203		1359.57	91.5198
1360.05	95.3118		1360.05	94.8821		1360.05	91.4251
1360.53	95.2637		1360.53	94.8435		1360.53	91.3301
1361.02	95.2148		1361.02	94.8049		1361.02	91.2356
1361.5	95.1656		1361.5	94.7664		1361.5	91.1419
1361.98	95.1167		1361.98	94.7279		1361.98	91.0493
1362.46	95.0679		1362.46	94.6893		1362.46	90.9575
1362.94	95.0195		1362.94	94.6499		1362.94	90.8662
[truncated: 5,470 more rows]

## Sheet: Fig. 3A
	Ptzyme			Ptzyme@L-ZIF			Ptzyme@D-ZIF			Ptzyme@ZIF
0.125	98.966	99.9875	99.9003	83.3956	88.6183	90.3987	90.5182	91.5502	97.6134	80.4826	77.8005	83.8324
0.083333	97.2966	98.0316	97.9195	83.7913	73.0294	86.0993	83.5648	88.6218	90.4408	65.5967	65.3382	69.2051
0.0625	96.2751	96.5118	96.0757	84.9651	86.7719	87.6819	82.2748	80.5977	86.1062	61.7299	60.685	62.1176
0.041667	91.2047	90.6441	90.8434	87.55	87.2335	88.5919	79.2432	77.5403	79.6689	49.1706	50.9694	54.5778
0.03125	86.7946	85.0131	84.1784	86.8906	87.7742	89.0271	75.1021	73.4251	77.3984	44.2374	43.3434	45.6053
0.020833	92.0518	74.673	85.6983	81.8789	84.7936	83	47.1598	44.7087	51.9329	9.41405	5.71952	7.78759
0.008333	49.9938	48.1998	44.6119	47.3091	49.6464	43.2618	15.5149	13.5799	9.27112	2.53124	2.46661	3.48988
0.004167	33.2129	29.5129	28.0304	12.7577	10.2783	6.69099	13.696	12.9477	8.6648	1.19561	0.430849	1.86342
0.002083	16.8556	15.6223	12.3334	7.36361	8.31318	5.27982	7.47796	7.50376	6.45883	6.66667	-0.62473	1.4972
0.000833	11.399	5.85524	4.22325	3.52574	5.31938	0.690201	4.14964	8.84541	4.93657	2.40198	-0.81861	3.33908
0.000417	9.8667	6.40339	1.44512	0.650635	6.80969	3.06414	8.7035	5.91701	1.90497	5.14864	-0.39854	-1.4218

## Sheet: Fig. 3B
	Ptzyme@ZIF		Ptzyme@D-ZIF		Ptzyme@L-ZIF
0	0		0		0
10	0.22		0.27		0.21
20	0.55		0.57		0.41
30	0.88		0.82		0.57
40	1.17		1.05		0.73
50	1.49		1.31		0.88
60	1.82		1.53		1.04
70	2.1		1.77		1.17
80	2.41		1.98		1.32
90	2.7		2.21		1.47
100	2.97		2.44		1.6
110	3.26		2.67		1.75
120	3.54		2.9		1.9

## Sheet: Fig. 3C
	D-His			L-His			D-Met			L-Met			D-Phe			L-Phe
0.021502	65.526	69.7351	69.8098	65.4191	60.4729	68.4317	62.2249	66.7225	63.8915	71.1666	80.4394	69.3612	91.4857	90.4921	88.7401	59.4901	59.2444	59.458
0.0107511	33.4129	34.8657	32.5689	29.3854	32.7398	39.812	44.1065	44.7262	48.305	44.2454	45.1748	46.7239	54.0097	57.3642	61.0498	31.3617	30.7528	30.5178
0.0021502	5.97892	6.02165	7.02585	6.13916	7.42112	10.6474	3.27612	2.37875	3.72481	3.29749	5.09223	2.36807	3.32953	3.38295	5.24179	2.25055	1.06474	1.6523
0.00107511	2.25055	2.44285	4.4833	2.53899	3.15861	7.28224	3.65002	0.594687	0.573321	3.59661	2.89153	3.42568	0.92586	1.18225	3.40432	5.51955	2.73129	0.829713
0.00021502	1.12884	1.54547	2.37875	1.05406	0.167367	5.15633	3.44705	-0.78342	0.156684	0.146001	0.231465	2.31465	0.306246	0.135318	1.52411	1.88733	3.7889	1.7164
1.07511e-05	0.701517	-0.05698	2.69924	0.648102	0.861762	4.23759	-1.18937	-2.03333	-0.30268	-0.96503	0.466491	0.519906	0.370344	-0.84752	1.32113	1.23567	1.47069	2.81675

## Sheet: Fig. 3D
O2-		Ptzyme@L -ZIF			Ptzyme@D -ZIF
3460	1278.69		3460	1434.94		3460	1874.11
3460.1	125.522		3460.1	561.337		3460.1	514.364
3460.2	1524.29		3460.2	1105.72		3460.2	841.607
3460.29	-226.859		3460.29	194.128		3460.29	2246.86
3460.39	-968.796		3460.39	1106.58		3460.39	1401.15
3460.49	-303.475		3460.49	355.087		3460.49	923.466
3460.59	633.062		3460.59	1098.64		3460.59	-469.185
3460.68	-1391.3		3460.68	-115.782		3460.68	-658.822
3460.78	-418.719		3460.78	-466.217		3460.78	-593.466
3460.88	775.681		3460.88	-1375.69		3460.88	578.864
3460.98	713.833		3460.98	228.779		3460.98	266.16
3461.08	1211.76		3461.08	245.201		3461.08	406.426
3461.17	488.581		3461.17	1436.6		3461.17	-1470.32
3461.27	-272.566		3461.27	364.004		3461.27	-607.068
3461.37	-357.536		3461.37	-933.552		3461.37	-26.7887
3461.47	-350.247		3461.47	1867.95		3461.47	-736.474
3461.56	226.292		3461.56	828.504		3461.56	-1607.12
3461.66	-1221.01		3461.66	-523.907		3461.66	-326.753
3461.76	-202.308		3461.76	-790.316		3461.76	1603.62
3461.86	1740.26		3461.86	1068.25		3461.86	-82.0272
3461.96	289.585		3461.96	930.755		3461.96	-1676.71
3462.05	175.67		3462.05	1228.21		3462.05	369.581
3462.15	-727.409		3462.15	2140.63		3462.15	2328.85
3462.25	-125.507		3462.25	1107.05		3462.25	760.107
3462.35	555.531		3462.35	1872.49		3462.35	-1051.61
3462.44	1529.82		3462.44	883.992		3462.44	-378.298
3462.54	546.379		3462.54	889.553		3462.54	162.055
3462.64	939.151		3462.64	2093.16		3462.64	-171.563
3462.74	1473		3462.74	644.781		3462.74	263.829
3462.83	883.758		3462.83	-355.615		3462.83	1843.21
3462.93	2288.31		3462.93	-1610.06		3462.93	1532.56
3463.03	119.601		3463.03	191.444		3463.03	1397.88
3463.13	-304.314		3463.13	2416.9		3463.13	301.163
3463.23	483.693		3463.23	2079.34		3463.23	-997.561
3463.32	-1097.22		3463.32	2485.8		3463.32	2109.73
3463.42	-1024.9		3463.42	842.303		3463.42	1929.05
3463.52	210.71		3463.52	1180.87		3463.52	873.406
3463.62	-679.422		3463.62	1289.5		3463.62	240.8
3463.71	-330.411		3463.71	1580.16		3463.71	-30.7849
3463.81	856.578		3463.81	905.813		3463.81	-628.373
3463.91	1533.4		3463.91	243.429		3463.91	169.015
3464.01	2493.95		3464.01	28.9892		3464.01	-735.633
3464.11	1391.27		3464.11	768.496		3464.11	633.686
3464.2	1203.45		3464.2	697.972		3464.2	1047.99
3464.3	737.65		3464.3	1856.45		3464.3	975.289
3464.4	-1076.96		3464.4	917.976		3464.4	1428.62
3464.5	1001.73		3464.5	1143.56		3464.5	1860.99
3464.59	-26.2872		3464.59	2650.22		3464.59	-23.6008
3464.69	501.911		3464.69	2020.92		3464.69	-501.16
3464.79	1603.16		3464.79	1398.63		3464.79	303.287
3464.89	1618.29		3464.89	1089.31		3464.89	-1049.28
3464.99	953.186		3464.99	996.945		3464.99	-686.883
3465.08	-1235.19		3465.08	-398.482		3465.08	-1720.52
3465.18	-17.7702		3465.18	-632.952		3465.18	-2235.19
3465.28	872.612		3465.28	-1203.43		3465.28	199.139
3465.38	623.133		3465.38	348.12		3465.38	-244.513
3465.47	-7.06525		3465.47	-490.267		3465.47	-332.128
3465.57	-735.93		3465.57	1495.42		3465.57	-886.696
3465.67	533.483		3465.67	211.165		3465.67	1370.77
3465.77	2728.03		3465.77	392.941		3465.77	1210.26
3465.86	923.53		3465.86	227.706		3465.86	-56.2557
3465.96	835.822		3465.96	-1483.57		3465.96	-187.802
3466.06	-297.169		3466.06	-189.916		3466.06	-500.388
3466.16	-533.407		3466.16	-211.312		3466.16	-279.008
3466.26	1171.24		3466.26	-1819.73		3466.26	-515.643
3466.35	784.965		3466.35	-339.137		3466.35	-639.268
3466.45	-176.062		3466.45	594.513		3466.45	603.141
3466.55	348.261		3466.55	951.24		3466.55	460.599
3466.65	22.9239		3466.65	1878.04		3466.65	925.103
3466.74	830.808		3466.74	-515.11		3466.74	446.638
3466.84	943.728		3466.84	-877.252		3466.84	182.178
3466.94	-27.5034		3466.94	-1076.43		3466.94	756.697
3467.04	1314.99		3467.04	-438.664		3467.04	1384.18
3467.14	271.197		3467.14	659.037		3467.14	-477.38
3467.23	858.219		3467.23	1146.7		3467.23	1331.04
3467.33	-264.761		3467.33	435.359		3467.33	-95.5484
3467.43	309.46		3467.43	-44.9369		3467.43	1109.9
3467.53	559.028		3467.53	173.844		3467.53	981.386
3467.62	34.9864		3467.62	-810.291		3467.62	642.932
3467.72	-1564.75		3467.72	121.643		3467.72	1301.52
3467.82	1199.66		3467.82	-50.3945		3467.82	1191.13
3467.92	482.986		3467.92	-102.448		3467.92	43.7215
3468.02	1829.07		3468.02	1592.45		3468.02	-519.716
3468.11	884.85		3468.11	844.272		3468.11	-114.196
3468.21	1008.38		3468.21	-231.957		3468.21	327.29
3468.31	-171.185		3468.31	322.795		3468.31	384.764
3468.41	1284.39		3468.41	-1652.42		3468.41	559.255
3468.5	2028.28		3468.5	771.429		3468.5	902.792
3468.6	1365.6		3468.6	1625.37		3468.6	1168.39
3468.7	-163.683		3468.7	-531.596		3468.7	75.0357
3468.8	-564.726		3468.8	-1171.51		3468.8	158.718
3468.9	1861.26		3468.9	-1420.42		3468.9	337.405
3468.99	1274.06		3468.99	324.629		3468.99	415.066
3469.09	337.556		3469.09	1413.61		3469.09	592.685
3469.19	1412.75		3469.19	669.528		3469.19	-1239.74
3469.29	1604.76		3469.29	1830.41		3469.29	-527.185
3469.38	317.829		3469.38	-234.704		3469.38	-261.625
3469.48	1500.17		3469.48	1452.25		3469.48	-1096.03
3469.58	1235.95		3469.58	845.29		3469.58	-1533.37
3469.68	549.191		3469.68	-490.563		3469.68	-1953.65
3469.78	129.794		3469.78	-275.338		3469.78	-1504.88
3469.87	-210.454		3469.87	1381.92		3469.87	-1235.08
3469.97	-1064.79		3469.97	1139.16		3469.97	-2337.3
3470.07	-1029.41		3470.07	160.336		3470.07	-1819.56
3470.17	-700.357		3470.17	-1084.56		3470.17	-1443.87
3470.26	-1289.56		3470.26	221.49		3470.26	-1781.21
3470.36	-1453.81		3470.36	1448.53		3470.36	536.447
3470.46	672.14		3470.46	1702.61		3470.46	436.129
3470.56	2230.51		3470.56	1354.79		3470.56	1296.87
3470.66	1983.41		3470.66	44.0757		3470.66	244.681
3470.75	1516.78		3470.75	2189.47		3470.75	1640.56
3470.85	1320.44		3470.85	1152.92		3470.85	-587.525
3470.95	802.127		3470.95	675.388		3470.95	1566.4
3471.05	342.614		3471.05	452.807		3471.05	1536.29
3471.14	-302.237		3471.14	323.151		3471.14	580.136
3471.24	479.593		3471.24	1782.43		3471.24	144.939
3471.34	230.274		3471.34	1212.67		3471.34	-2487.28
3471.44	519.068		3471.44	576.936		3471.44	-1100.48
3471.53	-382.76		3471.53	-251.714		3471.53	725.369
3471.63	-110.033		3471.63	1002.76		3471.63	953.295
3471.73	743.271		3471.73	205.355		3471.73	261.301
3471.83	1140.02		3471.83	740.048		3471.83	-430.633
3471.93	154.95		3471.93	969.784		3471.93	-602.54
3472.02	1206.79		3472.02	1044.5		3472.02	-1172.46
3472.12	75.3366		3472.12	911.149		3472.12	-15.4215
3472.22	162.525		3472.22	544.721		3472.22	2.56838
3472.32	-172.529		3472.32	483.24		3472.32	24.5248
3472.41	-472.577		3472.41	-612.24		3472.41	665.482
3472.51	335.683		3472.51	689.348		3472.51	1023.48
3472.61	687.5		3472.61	230.058		3472.61	556.558
3472.71	52.9835		3472.71	1837.91		3472.71	-520.274
3472.81	573.064		3472.81	1165.9		3472.81	317.977
3472.9	2193.52		3472.9	-1105.03		3472.9	-10.7216
3473	602.038		3473	502.048		3473	-1013.41
3473.1	298.353		3473.1	1062.09		3473.1	-883.128
3473.2	293.316		3473.2	117.046		3473.2	-548.894
3473.29	-41.0353		3473.29	90.9373		3473.29	-1096.7
3473.39	-668.49		3473.39	-1647.19		3473.39	-478.526
3473.49	-1910.73		3473.49	359.722		3473.49	-641.32
3473.59	85.557		3473.59	-147.247		3473.59	-988.041
3473.69	-490.424		3473.69	1733.94		3473.69	-296.661
3473.78	-95.6543		3473.78	150.299		3473.78	895.822
3473.88	1152.7		3473.88	-1528.22		3473.88	1689.38
3473.98	28.3204		3473.98	-612.676		3473.98	388.985
3474.08	1152.89		3474.08	-370.145		3474.08	-10.4212
3474.17	-166.825		3474.17	-158.678		3474.17	371.132
3474.27	972.11		3474.27	-282.286		3474.27	-918.362
3474.37	2773.84		3474.37	-1936.94		3474.37	-632.884
3474.47	771.687		3474.47	-1697.57		3474.47	-2023.39
3474.56	-413.999		3474.56	-760.093		3474.56	323.167
3474.66	617.083		3474.66	-376.451		3474.66	-844.169
3474.76	1329.06		3474.76	-996.613		3474.76	-1420.38
3474.86	905.841		3474.86	-1647.6		3474.86	-850.485
3474.96	1757.16		3474.96	247.532		3474.96	-233.513
3475.05	1372.64		3475.05	31.6995		3475.05	-1296.52
3475.15	881.97		3475.15	2375.83		3475.15	-697.546
3475.25	792.982		3475.25	2154.9		3475.25	-1415.62
3475.35	-1101.27		3475.35	-536.094		3475.35	168.277
3475.44	-472.509		3475.44	-992.086		3475.44	556.172
3475.54	397.644		3475.54	557.01		3475.54	874.121
3475.64	722.575		3475.64	988.275		3475.64	553.177
3475.74	1688.53		3475.74	1184.76		3475.74	-477.626
3475.84	1683.53		3475.84	-899.518		3475.84	773.714
3475.93	1328.37		3475.93	148.383		3475.93	1126.17
3476.03	1557.68		3476.03	128.388		3476.03	-1355.31
3476.13	-1098.93		3476.13	-313.591		3476.13	-382.776
3476.23	-161.743		3476.23	-1052.61		3476.23	-1037.27
3476.32	-225.809		3476.32	-708.69		3476.32	-1037.8
3476.42	-109.939		3476.42	-1856.78		3476.42	-1006.34
3476.52	-322.749		3476.52	-1144.8		3476.52	-917.836
3476.62	306.215		3476.62	1226.34		3476.62	-481.225
3476.72	2388.32		3476.72	1219.74		3476.72	1222.54
3476.81	2849.72		3476.81	1733.42		3476.81	1085.49
3476.91	102.324		3476.91	-248.636		3476.91	1574.6
3477.01	-953.209		3477.01	356.496		3477.01	1097.83
3477.11	723.69		3477.11	-907.277		3477.11	-1163.87
3477.2	1145.63		3477.2	-242.04		3477.2	-94.5773
3477.3	-553.564		3477.3	-810.835		3477.3	864.7
3477.4	1096.18		3477.4	457.358		3477.4	-260.031
3477.5	1778.2		3477.5	845.612		3477.5	-206.723
3477.6	2713		3477.6	1945.04		3477.6	-732.307
3477.69	1181.07		3477.69	-761.264		3477.69	-1389.72
3477.79	1278.71		3477.79	-702.218		3477.79	-532.912
3477.89	1349.98		3477.89	83.1819		3477.89	-630.882
3477.99	2908.62		3477.99	886.883		3477.99	1229.34
3478.08	2260.2		3478.08	1182.79		3478.08	-1907.31
3478.18	2099.24		3478.18	1209.8		3478.18	-2323.9
3478.28	1626.42		3478.28	274.836		3478.28	-3285.47
3478.38	326.691		3478.38	1500.89		3478.38	-2001.03
3478.48	1606.3		3478.48	1571.02		3478.48	-1155.54
3478.57	1841.75		3478.57	767.34		3478.57	-1654.93
3478.67	753.634		3478.67	-45.0309		3478.67	-653.127
3478.77	1241.44		3478.77	190.018		3478.77	-301.06
3478.87	1458.38		3478.87	403.535		3478.87	-707.697
3478.96	1093.37		3478.96	589.5		3478.96	-703.052
3479.06	1907.02		3479.06	560.827		3479.06	-864.18
3479.16	1013.8		3479.16	-271.598		3479.16	-441.151
3479.26	2206.27		3479.26	-170.873		3479.26	1616.97
3479.35	952.203		3479.35	355.954		3479.35	1653.16
3479.45	817.739		3479.45	516.913		3479.45	1494.43
3479.55	778.344		3479.55	763.105		3479.55	-145.153
3479.65	2368.68		3479.65	393.677		3479.65	69.5038
3479.75	2785.42		3479.75	-436.227		3479.75	468.49
3479.84	461.009		3479.84	763.493		3479.84	1250.87
3479.94	1090.55		3479.94	1372.86		3479.94	1044.66
3480.04	1658.79		3480.04	2309.82		3480.04	192.813
3480.14	2345.23		3480.14	1818.25		3480.14	974.273
3480.23	1648.31		3480.23	1556.05		3480.23	-289.042
3480.33	876.651		3480.33	1514.12		3480.33	176.819
3480.43	2230.25		3480.43	176.464		3480.43	1967.85
3480.53	2664.48		3480.53	727.168		3480.53	1584.11
3480.63	2607.07		3480.63	1955.39		3480.63	1256.69
3480.72	1474.85		3480.72	1096.3		3480.72	-509.286
3480.82	1473.55		3480.82	1149.08		3480.82	192.275
3480.92	2459.55		3480.92	1031.79		3480.92	38.4291
3481.02	1713.84		3481.02	549.446		3481.02	1418.17
3481.11	2994.01		3481.11	2210.95		3481.11	-1049.55
3481.21	2800.49		3481.21	2507.17		3481.21	135.186
3481.31	3792.78		3481.31	3193.01		3481.31	1178.31
3481.41	2778.7		3481.41	1449.43		3481.41	1117.79
3481.51	2515.55		3481.51	2065.48		3481.51	423.679
3481.6	2815.06		3481.6	1465.34		3481.6	-377.93
3481.7	5245.26		3481.7	960.223		3481.7	1022.11
3481.8	4267.2		3481.8	1790.36		3481.8	2036.93
3481.9	2792.66		3481.9	1341.92		3481.9	933.658
3481.99	3112.98		3481.99	-1524.01		3481.99	1766.33
3482.09	5678.05		3482.09	-1027.47		3482.09	84.9277
3482.19	5564.4		3482.19	902.439		3482.19	-292.609
3482.29	5363.5		3482.29	1140.61		3482.29	-405.353
3482.39	3849.07		3482.39	545.978		3482.39	-601.344
3482.48	5812.33		3482.48	1374.59		3482.48	707.448
3482.58	5924.06		3482.58	2402.61		3482.58	1946.13
3482.68	4462.51		3482.68	2786.33		3482.68	2858.88
3482.78	5395.18		3482.78	3072.06		3482.78	2497.89
3482.87	5002.42		3482.87	1961.1		3482.87	952.366
3482.97	6282.19		3482.97	309.668		3482.97	865.424
3483.07	6221.89		3483.07	-484.158		3483.07	118.126
3483.17	6472.44		3483.17	237.607		3483.17	900.46
3483.26	4550.53		3483.26	1782.9		3483.26	1846.38
3483.36	5183.96		3483.36	1009.67		3483.36	1434.87
3483.46	8865.02		3483.46	1173.98		3483.46	1489.95
3483.56	8657.7		3483.56	82.0498		3483.56	809.776
3483.66	9702.66		3483.66	3194.25		3483.66	1243.57
3483.75	9022.08		3483.75	3607.04		3483.75	129.622
3483.85	8965.25		3483.85	1656.94		3483.85	-1298.74
3483.95	8200.2		3483.95	763.377		3483.95	-383.241
3484.05	7984.37		3484.05	1639.68		3484.05	2370.32
3484.14	8274.65		3484.14	2211.03		3484.14	2282.06
3484.24	10519.5		3484.24	1306.53		3484.24	2143.04
3484.34	10236.2		3484.34	1497.27		3484.34	1319.32
3484.44	9278.75		3484.44	2019.43		3484.44	1381.01
3484.54	11047.7		3484.54	248.365		3484.54	3752.34
3484.63	14413.8		3484.63	2795.67		3484.63	3467.68
3484.73	10985.5		3484.73	2792.1		3484.73	1529.51
3484.83	11174.8		3484.83	921.539		3484.83	1017.38
3484.93	12470.7		3484.93	2219.88		3484.93	2166.85
3485.02	14032		3485.02	2661.91		3485.02	1774.43
3485.12	12929.6		3485.12	2375.28		3485.12	1567.51
3485.22	15225.9		3485.22	3172.52		3485.22	1452.44
3485.32	17209		3485.32	2865.11		3485.32	2773.52
3485.42	16134.7		3485.42	5119.61		3485.42	3252.09
3485.51	19064.2		3485.51	4138.78		3485.51	3084.64
3485.61	20983.6		3485.61	3203.68		3485.61	2637.84
3485.71	19008.9		3485.71	5706.66		3485.71	4962.53
3485.81	22288.4		3485.81	5739.32		3485.81	4498.72
3485.9	24248.9		3485.9	6956.33		3485.9	4222.47
3486	22623.9		3486	6081.35		3486	2317.82
3486.1	24979		3486.1	7453.84		3486.1	2709.68
3486.2	25400.2		3486.2	6843.08		3486.2	3987.87
3486.3	27862.3		3486.3	5412.16		3486.3	4046.06
3486.39	29339.2		3486.39	6386.11		3486.39	5064.92
3486.49	31530.1		3486.49	8373.08		3486.49	5506.16
3486.59	34699.9		3486.59	8412.37		3486.59	2966.61
3486.69	37813.6		3486.69	8861.51		3486.69	4171.21
3486.78	39228.5		3486.78	8895.1		3486.78	5792.99
3486.88	42209.1		3486.88	7760.55		3486.88	6354.83
3486.98	43520.6		3486.98	9318.79		3486.98	6708.31
3487.08	47211.3		3487.08	9881.86		3487.08	5911.47
3487.18	49537.7		3487.18	9471.58		3487.18	5149.56
3487.27	53503.9		3487.27	10627.4		3487.27	8824.94
3487.37	55926.9		3487.37	12718		3487.37	8681.97
3487.47	60554.5		3487.47	13835.6		3487.47	9009.94
3487.57	60423.3		3487.57	13447.4		3487.57	10122
3487.66	62844.7		3487.66	14117.6		3487.66	9028.89
3487.76	67065.4		3487.76	15397		3487.76	9457.97
3487.86	71427.5		3487.86	16599.2		3487.86	10070.6
3487.96	73048.9		3487.96	17364.5		3487.96	10832.9
3488.05	77146.7		3488.05	16249		3488.05	9657.54
3488.15	77095.8		3488.15	17039.1		3488.15	9961.75
3488.25	80561		3488.25	18278		3488.25	10706.8
3488.35	81013.2		3488.35	18777.2		3488.35	12206.7
3488.45	81774.2		3488.45	17170		3488.45	10078.4
3488.54	79161.5		3488.54	15678.6		3488.54	11070.8
3488.64	77450.7		3488.64	14414.8		3488.64	12204.8
3488.74	76160.1		3488.74	16571		3488.74	12012.1
3488.84	70381		3488.84	15800.5		3488.84	10379
3488.93	65552.2		3488.93	13397.9		3488.93	7830.49
3489.03	58836		3489.03	12199.1		3489.03	6945.12
3489.13	52289.7		3489.13	11571.4		3489.13	7101.96
3489.23	46456.9		3489.23	10836.9		3489.23	6148.24
3489.33	39650.1		3489.33	9210.39		3489.33	4974.14
3489.42	33054.2		3489.42	6356.42		3489.42	2135.97
3489.52	25350		3489.52	4692.84		3489.52	2695.31
3489.62	20168.9		3489.62	3541.29		3489.62	1348.37
3489.72	14591.8		3489.72	4864.79		3489.72	1666.28
3489.81	13163.8		3489.81	2607.3		3489.81	3004.52
3489.91	9141.42		3489.91	1532.31		3489.91	1264.72
3490.01	5332.8		3490.01	1548.86		3490.01	384.843
3490.11	2413.01		3490.11	99.5504		3490.11	46.7944
3490.21	390.67		3490.21	-27.8884		3490.21	248.889
3490.3	-3682.9		3490.3	474.04		3490.3	-1851.97
3490.4	-5354.41		3490.4	230.408		3490.4	-1311
3490.5	-8113.81		3490.5	-2784.82		3490.5	-2952.55
3490.6	-12178		3490.6	-3241.73		3490.6	-1113.94
3490.69	-16031.9		3490.69	-3627.11		3490.69	-549.323
3490.79	-22434.7		3490.79	-4617.31		3490.79	-2295.01
3490.89	-29487.2		3490.89	-5547.31		3490.89	-5157.08
3490.99	-35397.5		3490.99	-8178.79		3490.99	-4627.39
3491.08	-42047.5		3491.08	-11043		3491.08	-3566.54
3491.18	-49384.3		3491.18	-11182.5		3491.18	-8449.62
3491.28	-55196.4		3491.28	-10865.4		3491.28	-8058.06
3491.38	-60889.4		3491.38	-12296.2		3491.38	-6857.26
3491.48	-63799.4		3491.48	-14590.5		3491.48	-7901.58
3491.57	-68264.1		3491.57	-14597.9		3491.57	-7860.31
3491.67	-71951.2		3491.67	-17084.6		3491.67	-8965.49
3491.77	-72820.1		3491.77	-15974.8		3491.77	-9896.63
3491.87	-74302.9		3491.87	-15623.8		3491.87	-7850.44
3491.96	-74617.1		3491.96	-15326.8		3491.96	-9613.9
3492.06	-72462.5		3492.06	-18082.3		3492.06	-9736.02
3492.16	-69924.9		3492.16	-15923.9		3492.16	-9091.62
3492.26	-69386.5		3492.26	-14250.9		3492.26	-9981.4
3492.36	-66011.6		3492.36	-13624.1		3492.36	-10505.6
3492.45	-62337.6		3492.45	-13323.8		3492.45	-9660.05
3492.55	-58248.5		3492.55	-12030.3		3492.55	-8210.16
3492.65	-55383.1		3492.65	-13104.8		3492.65	-6935.78
3492.75	-54010.8		3492.75	-9870.07		3492.75	-5981.63
3492.84	-50430.7		3492.84	-11118.4		3492.84	-4114.75
3492.94	-45877.9		3492.94	-10171.7		3492.94	-6383.79
3493.04	-43064.1		3493.04	-9389.13		3493.04	-4206.26
3493.14	-39859.2		3493.14	-8040.21		3493.14	-5057.61
3493.24	-35992.9		3493.24	-6659.72		3493.24	-5260.23
3493.33	-32971.9		3493.33	-6231.84		3493.33	-4536.49
3493.43	-32717.2		3493.43	-6558.2		3493.43	-3452.79
3493.53	-27729.7		3493.53	-6593.13		3493.53	-5331.71
3493.63	-25955.2		3493.63	-5759.04		3493.63	-4069.24
3493.72	-23589.1		3493.72	-6262.85		3493.72	-3939.09
3493.82	-21422.7		3493.82	-5942.44		3493.82	-4397.9
3493.92	-19790.4		3493.92	-4944.94		3493.92	-1145.51
3494.02	-17606.5		3494.02	-4988.83		3494.02	1085.04
3494.12	-16078.4		3494.12	-4881.94		3494.12	-2189.51
3494.21	-14269.3		3494.21	-2880.21		3494.21	-1098.5
3494.31	-12067.8		3494.31	-2264.44		3494.31	-495.164
3494.41	-9374.96		3494.41	-3005.12		3494.41	-2873.56
3494.51	-7059.79		3494.51	-2787.3		3494.51	-3639.44
3494.6	-6614.59		3494.6	-1792.62		3494.6	-2894.35
3494.7	-3305.78		3494.7	-1445.55		3494.7	-2374.68
3494.8	-3099.01		3494.8	238.382		3494.8	865.133
3494.9	-3157.32		3494.9	-728.639		3494.9	840.453
3495	-2346.81		3495	-2495.89		3495	-668.628
3495.09	2678.34		3495.09	569.911		3495.09	-2152.31
3495.19	2683.44		3495.19	-775.3		3495.19	-1391
3495.29	2368.44		3495.29	64.342		3495.29	182.848
3495.39	4050.12		3495.39	1655.88		3495.39	642.891
3495.48	6060.01		3495.48	2194.75		3495.48	1486.03
3495.58	10553.8		3495.58	1381.84		3495.58	1806.46
3495.68	12991.1		3495.68	1994.49		3495.68	475.643
3495.78	15301.5		3495.78	3029.2		3495.78	2637.17
3495.87	15674.4		3495.87	1396.5		3495.87	1119.61
3495.97	16074		3495.97	3030.6		3495.97	2159.38
3496.07	18838.6		3496.07	4488.33		3496.07	3028.62
3496.17	20643.7		3496.17	3028.1		3496.17	1559.22
3496.27	22499.7		3496.27	4668.09		3496.27	3748.91
3496.36	24314.7		3496.36	6589.42		3496.36	3701.42
3496.46	28287		3496.46	8603.47		3496.46	2026.6
3496.56	29278.7		3496.56	8999		3496.56	1247.56
3496.66	32444.6		3496.66	9018.16		3496.66	3235.66
3496.75	34034.6		3496.75	7355.35		3496.75	5449.41
3496.85	36669.2		3496.85	7367.85		3496.85	6064.24
3496.95	39561.5		3496.95	10115.4		3496.95	5397.27
3497.05	42690.3		3497.05	10906.9		3497.05	6437.02
3497.15	45638.6		3497.15	9653.88		3497.15	8116.23
3497.24	49911.1		3497.24	10086.5		3497.24	6349.73
3497.34	55808.5		3497.34	11319.5		3497.34	7665.44
3497.44	57076		3497.44	12020		3497.44	8182.35
3497.54	60378.9		3497.54	12799.7		3497.54	7237.49
3497.63	63693		3497.63	14139.8		3497.63	9910.9
3497.73	67004.6		3497.73	14353.3		3497.73	9269.28
3497.83	71488.1		3497.83	15239.6		3497.83	9547.69
3497.93	75868.7		3497.93	15486.6		3497.93	10763.1
3498.03	78317.2		3498.03	17881.6		3498.03	11782
3498.12	80038.3		3498.12	18201.4		3498.12	12938.1
3498.22	84293.1		3498.22	18365.9		3498.22	11663.9
3498.32	85453		3498.32	18846.5		3498.32	9839
3498.42	86751.3		3498.42	20759.8		3498.42	11080.6
3498.51	86137.4		3498.51	19996.4		3498.51	11067.3
3498.61	84236.1		3498.61	18805.8		3498.61	10826.2
3498.71	83301.9		3498.71	17381.4		3498.71	8463.16
3498.81	81611.4		3498.81	15177.9		3498.81	9544.74
3498.91	77384.5		3498.91	14205.5		3498.91	11198.6
3499	72351.5		3499	13935		3499	11340.2
3499.1	66234.2		3499.1	14247.3		3499.1	8277.1
3499.2	59471.5		3499.2	13577.9		3499.2	6923.36
3499.3	53695.1		3499.3	11131.6		3499.3	7499.07
3499.39	48731.6		3499.39	8217.92		3499.39	6004.8
3499.49	40674.3		3499.49	7891.76		3499.49	6571.89
3499.59	35078.6		3499.59	8780.36		3499.59	6786.6
3499.69	33098.5		3499.69	7498.22		3499.69	5946.92
3499.78	30626.9		3499.78	6479.29		3499.78	6614.15
3499.88	28207.9		3499.88	5341.17		3499.88	5362.78
3499.98	24991.5		3499.98	4224.53		3499.98	3038.74
3500.08	24970.2		3500.08	4443.71		3500.08	2645.08
3500.18	24812		3500.18	4900.41		3500.18	1789.85
3500.27	22936.6		3500.27	4495.75		3500.27	1820
3500.37	24010.3		3500.37	5038.21		3500.37	3209.65
3500.47	22206.5		3500.47	4395.43		3500.47	4717.5
3500.57	18191.1		3500.57	4201.37		3500.57	2340.57
3500.66	18646.2		3500.66	4983.7		3500.66	2043.08
3500.76	15008.2		3500.76	3022.3		3500.76	1112.93
3500.86	9839.11		3500.86	3307.27		3500.86	1025.8
3500.96	4366.23		3500.96	2534.75		3500.96	3268.7
3501.06	2433.04		3501.06	-284.329		3501.06	2565.32
3501.15	-1488.75		3501.15	-1337.89		3501.15	-285.518
3501.25	-4797.24		3501.25	-4049.05		3501.25	-798.845
3501.35	-7289.02		3501.35	-2664.44		3501.35	-1622.53
3501.45	-9850.52		3501.45	-2598.69		3501.45	-2062.76
3501.54	-11256.4		3501.54	-2630.68		3501.54	-743.685
3501.64	-10135.3		3501.64	-2991.2		3501.64	-1723.08
3501.74	-11226.7		3501.74	-1263.82		3501.74	-2614.96
3501.84	-10958.3		3501.84	-791.326		3501.84	-2578.13
3501.94	-7235.81		3501.94	-1518.76		3501.94	-4146.03
3502.03	-1727.81		3502.03	-1779.61		3502.03	-369.939
3502.13	3426.07		3502.13	-1057.36		3502.13	-382.777
3502.23	5351.33		3502.23	2289.32		3502.23	110.243
3502.33	7924.48		3502.33	1383.42		3502.33	1186.09
3502.42	10555		3502.42	2910.56		3502.42	289.354
3502.52	12326.6		3502.52	3483.76		3502.52	2089.71
3502.62	14976.2		3502.62	3571.14		3502.62	1692.13
3502.72	14957.6		3502.72	6007.09		3502.72	1100.99
3502.82	12800.7		3502.82	5234.88		3502.82	2272.63
3502.91	12248.8		3502.91	3506.23		3502.91	2165.41
3503.01	9537.93		3503.01	1623.61		3503.01	2864.83
3503.11	7008.08		3503.11	1729.84		3503.11	-40.2805
3503.21	2290.45		3503.21	834.156		3503.21	-1361.68
3503.3	-1063.84		3503.3	-230.502		3503.3	-421.609
3503.4	-4859.4		3503.4	-1660.28		3503.4	-926.508
3503.5	-10481.3		3503.5	-904.938		3503.5	-3518.07
3503.6	-14998.3		3503.6	-2388.2		3503.6	-2458.27
3503.7	-18950.8		3503.7	-3596.23		3503.7	-2218.81
3503.79	-21664		3503.79	-2558.47		3503.79	-3704.52
3503.89	-21548.9		3503.89	-5285.25		3503.89	-3718.38
3503.99	-19133.3		3503.99	-5051.98		3503.99	-3801.02
3504.09	-19955.3		3504.09	-5043.97		3504.09	-2903.72
3504.18	-23317.4		3504.18	-3505.26		3504.18	-4479.12
3504.28	-21240		3504.28	-5276.04		3504.28	-5046.13
3504.38	-23940.6		3504.38	-5545.59		3504.38	-4478.44
3504.48	-24965.5		3504.48	-4444.45		3504.48	-3073.24
3504.57	-28961.1		3504.57	-4518.68		3504.57	-3719.61
3504.67	-33924.3		3504.67	-6798.84		3504.67	-5574.97
3504.77	-37608.3		3504.77	-7856.1		3504.77	-4805.91
3504.87	-41295.9		3504.87	-8023.53		3504.87	-5737.37
3504.97	-47773.1		3504.97	-8825.58		3504.97	-6657.18
3505.06	-54385.6		3505.06	-13142.3		3505.06	-7198.76
3505.16	-63023		3505.16	-14583.9		3505.16	-8477.52
3505.26	-68486		3505.26	-15149.5		3505.26	-9347.66
3505.36	-74620.7		3505.36	-15896.3		3505.36	-10649.9
3505.45	-77334.4		3505.45	-17439.6		3505.45	-11940.7
3505.55	-79848		3505.55	-18818.6		3505.55	-10763.6
3505.65	-82971.9		3505.65	-18151.7		3505.65	-11778.7
3505.75	-84956.9		3505.75	-19664.5		3505.75	-13413.8
3505.85	-85859.6		3505.85	-18473.3		3505.85	-12314.9
3505.94	-84151.8		3505.94	-16884.9		3505.94	-11469
3506.04	-81595.9		3506.04	-18551.4		3506.04	-13571.7
3506.14	-82032.4		3506.14	-19156.7		3506.14	-10595.4
3506.24	-79162.1		3506.24	-15756.9		3506.24	-11093.5
3506.33	-76060.9		3506.33	-15777.7		3506.33	-12352
3506.43	-71442.5		3506.43	-17073.3		3506.43	-9406.23
3506.53	-68947.6		3506.53	-15077.6		3506.53	-8541.58
3506.63	-64759.2		3506.63	-12790.3		3506.63	-9373.75
3506.73	-62557.5		3506.73	-12629.9		3506.73	-9067.01
3506.82	-57446.9		3506.82	-12459.2		3506.82	-9384.68
3506.92	-55452.2		3506.92	-13397.5		3506.92	-8883.67
3507.02	-51458.4		3507.02	-12598.6		3507.02	-9671.8
3507.12	-48514.7		3507.12	-11849.5		3507.12	-7559.97
3507.21	-43577		3507.21	-10971		3507.21	-4781.17
3507.31	-42075.9		3507.31	-9326.41		3507.31	-6180.4
3507.41	-37823.2		3507.41	-8322.13		3507.41	-5327.63
3507.51	-32985.6		3507.51	-6493.1		3507.51	-4915.8
3507.6	-29591.3		3507.6	-5153.87		3507.6	-5034.99
3507.7	-28485.6		3507.7	-4370.06		3507.7	-4939.7
3507.8	-26076.1		3507.8	-3990.98		3507.8	-4719.25
3507.9	-23383.1		3507.9	-3135.08		3507.9	-2625.01
3508	-22397.4		3508	-4954.32		3508	-2878.72
3508.09	-19707.4		3508.09	-4696.28		3508.09	-4076.47
3508.19	-17756.9		3508.19	-3007.02		3508.19	-2535.68
3508.29	-17024.2		3508.29	-2087.74		3508.29	-2230.83
3508.39	-14927.4		3508.39	-2083.39		3508.39	-733.278
3508.48	-12268.5		3508.48	-3332.41		3508.48	-458.032
3508.58	-11177.4		3508.58	-3748.6		3508.58	-1449.71
3508.68	-9192.53		3508.68	-2034.22		3508.68	-1038.58
3508.78	-7045.42		3508.78	-884.311		3508.78	479.215
3508.88	-4625.15		3508.88	-896.056		3508.88	1346.45
3508.97	-4261.1		3508.97	-55.1272		3508.97	-847.41
3509.07	-159.689		3509.07	-1022.87		3509.07	-788.322
3509.17	900.727		3509.17	909.732		3509.17	160.353
3509.27	2849.98		3509.27	2546.3		3509.27	-1715.99
3509.36	3856.78		3509.36	1867.42		3509.36	459.01
3509.46	6084.46		3509.46	-216.949		3509.46	-929.039
3509.56	6639.18		3509.56	1198.75		3509.56	242.844
3509.66	10449.2		3509.66	1728.76		3509.66	1409.07
3509.76	10162.1		3509.76	1456.85		3509.76	2296.39
3509.85	12026.6		3509.85	1278.99		3509.85	1745.66
3509.95	13439.3		3509.95	4168.96		3509.95	1031.64
3510.05	15775.7		3510.05	4609.05		3510.05	917.773
3510.15	17481.4		3510.15	1378.9		3510.15	4218.09
3510.24	19133.2		3510.24	3910.61		3510.24	2037.27
3510.34	20185.1		3510.34	5045.99		3510.34	2612.85
3510.44	22224		3510.44	6223.95		3510.44	2590.38
3510.54	25173.1		3510.54	6926.83		3510.54	3299.71
3510.64	28236.4		3510.64	6423.58		3510.64	2344.07
3510.73	31990.3		3510.73	6498.71		3510.73	3302.04
3510.83	35250.1		3510.83	7378.91		3510.83	3461.32
3510.93	38535.1		3510.93	8457.64		3510.93	5312.44
3511.03	40894.6		3511.03	8693.49		3511.03	5055.42
3511.12	44273.8		3511.12	9227.77		3511.12	5044.45
3511.22	47080		3511.22	7953.17		3511.22	6137.7
3511.32	50325.5		3511.32	10015.7		3511.32	6498.31
3511.42	54079.4		3511.42	14130.9		3511.42	6017.4
3511.52	57622.3		3511.52	14508.6		3511.52	6213.2
3511.61	60917.1		3511.61	13553.5		3511.61	8357
3511.71	64392.1		3511.71	11073.4		3511.71	8100.08
3511.81	68427.7		3511.81	13877.9		3511.81	9286.3
3511.91	72613.5		3511.91	15385		3511.91	7084.7
3512	75634.2		3512	13813.4		3512	11986.9
3512.1	79735.6		3512.1	18064		3512.1	13033.9
3512.2	81251.7		3512.2	18462.9		3512.2	12128.8
3512.3	83377		3512.3	18491.9		3512.3	10799.6
3512.4	83822.9		3512.4	19504		3512.4	10695.1
3512.49	84037.7		3512.49	19194.9		3512.49	9625.58
3512.59	83709.8		3512.59	18997.5		3512.59	10562.1
3512.69	82363.7		3512.69	16430.9		3512.69	11742.6
3512.79	79253.7		3512.79	16768.1		3512.79	11442.2
3512.88	77127.2		3512.88	16431.4		3512.88	10020.8
3512.98	72749.1		3512.98	16447.4		3512.98	9124.92
3513.08	68043		3513.08	15496		3513.08	6790.88
3513.18	63649.6		3513.18	13060.3		3513.18	6549.24
3513.27	55930.5		3513.27	11173.3		3513.27	6780.73
3513.37	48917.1		3513.37	7899.6		3513.37	6343.01
3513.47	43407.7		3513.47	7751.58		3513.47	6215.04
3513.57	37448.8		3513.57	8937.61		3513.57	4864.27
3513.67	34195.5		3513.67	7091.25		3513.67	5077.16
3513.76	31479.9		3513.76	7097.96		3513.76	4611.35
3513.86	26285.9		3513.86	5953.28		3513.86	3650.96
3513.96	23055.7		3513.96	5077.27		3513.96	4889.21
3514.06	22196.3		3514.06	4951.13		3514.06	3513.46
3514.15	23427.6		3514.15	6628.93		3514.15	3800.52
3514.25	24453.8		3514.25	5590.18		3514.25	3911.19
3514.35	21405.7		3514.35	3195.51		3514.35	4951.48
3514.45	21765.9		3514.45	3152.83		3514.45	3480.04
3514.55	21293.8		3514.55	2351.93		3514.55	3439.44
3514.64	18007.2		3514.64	3401.95		3514.64	2122.49
3514.74	13976.8		3514.74	2298.81		3514.74	1966.48
3514.84	10474.6		3514.84	3482.36		3514.84	2381.86
3514.94	6090.66		3514.94	678.071		3514.94	2650.46
3515.03	3518.13		3515.03	-884.546		3515.03	372.178
3515.13	-3106.43		3515.13	-626.202		3515.13	-1173.27
3515.23	-6566.12		3515.23	-1837.15		3515.23	-907.385
3515.33	-10815.4		3515.33	-3423.69		3515.33	-840.949
3515.43	-11105.5		3515.43	-3534.17		3515.43	-2264.81
3515.52	-15281.4		3515.52	-2963.77		3515.52	-2416.89
3515.62	-14296.5		3515.62	-3531.76		3515.62	-4175.25
3515.72	-13335.1		3515.72	-3258.06		3515.72	-4626.07
3515.82	-11432.7		3515.82	-3320.17		3515.82	-4442.59
3515.91	-11271.7		3515.91	-3914.72		3515.91	-2373.19
3516.01	-8383.02		3516.01	-1751.04		3516.01	-670.911
3516.11	-3907.67		3516.11	-150.955		3516.11	757.624
3516.21	-1581.33		3516.21	5.77287		3516.21	690.416
3516.3	3278.06		3516.3	1505.27		3516.3	798.504
3516.4	5976.19		3516.4	2120.44		3516.4	1862.43
3516.5	7059.25		3516.5	2066.9		3516.5	1736.68
3516.6	10002.3		3516.6	2586.79		3516.6	2648.13
3516.7	13172.4		3516.7	2414.23		3516.7	3632.19
3516.79	10939.9		3516.79	2920.3		3516.79	2373.67
3516.89	10907.7		3516.89	1514.07		3516.89	2245.12
3516.99	9277.55		3516.99	2126.46		3516.99	2043.29
3517.09	5940.06		3517.09	1305.44		3517.09	1279.69
3517.18	2391.21		3517.18	-1132.28		3517.18	1188.09
3517.28	-1466.34		3517.28	-1336.35		3517.28	26.9698
3517.38	-6865.75		3517.38	-2369.13		3517.38	-495.856
3517.48	-12125.6		3517.48	-4624.94		3517.48	464.817
3517.58	-15562.8		3517.58	-4198.44		3517.58	-1305.42
3517.67	-19387.6		3517.67	-3399.38		3517.67	-958.235
3517.77	-20060.2		3517.77	-4780.1		3517.77	-1513.36
3517.87	-22048.8		3517.87	-4522.02		3517.87	-2774.16
3517.97	-21517.5		3517.97	-3738.88		3517.97	-4931.81
3518.06	-24497.8		3518.06	-4910.62		3518.06	-2127.94
3518.16	-24751.8		3518.16	-5331.14		3518.16	-3109.97
3518.26	-25388.4		3518.26	-5158.41		3518.26	-4415.41
3518.36	-25080.7		3518.36	-7265.67		3518.36	-3392.53
3518.46	-27125.4		3518.46	-6913.47		3518.46	-3455.07
3518.55	-29066.9		3518.55	-6272.42		3518.55	-3287.22
3518.65	-32002.5		3518.65	-5120.34		3518.65	-3784.62
3518.75	-36832.7		3518.75	-7551.34		3518.75	-4164.47
3518.85	-44891.3		3518.85	-8514.07		3518.85	-4964.12
3518.94	-46947.9		3518.94	-11455.3		3518.94	-6830.02
3519.04	-55365.7		3519.04	-11312.5		3519.04	-7867.95
3519.14	-60749.7		3519.14	-13359.7		3519.14	-6919.18
3519.24	-63735.7		3519.24	-16543.6		3519.24	-7943.2
3519.34	-70561.1		3519.34	-17177.4		3519.34	-9812.55
3519.43	-76343.2		3519.43	-16136.7		3519.43	-10771.3
3519.53	-79761		3519.53	-16784.6		3519.53	-10298.7
3519.63	-84407		3519.63	-18884.4		3519.63	-11194.2
3519.73	-84571.1		3519.73	-18724.9		3519.73	-11794.8
3519.82	-84225.5		3519.82	-18292.4		3519.82	-12473.8
3519.92	-85054.9		3519.92	-20260.3		3519.92	-11783.3
3520.02	-84892.1		3520.02	-19139		3520.02	-12114.8
3520.12	-83970.1		3520.12	-17742.3		3520.12	-11971.3
3520.22	-81350.3		3520.22	-17355.4		3520.22	-11480.4
3520.31	-80169.1		3520.31	-17005.5		3520.31	-10522.7
3520.41	-76078.6		3520.41	-17231.8		3520.41	-10576
3520.51	-71559.7		3520.51	-14881.1		3520.51	-9977
3520.61	-67864.8		3520.61	-14099.9		3520.61	-8446.46
3520.7	-62607.1		3520.7	-12484.5		3520.7	-7115.77
3520.8	-60971.2		3520.8	-14497.9		3520.8	-9542.11
3520.9	-55950.1		3520.9	-13467.6		3520.9	-7641.96
3521	-51887		3521	-12248.6		3521	-6736.46
3521.09	-49919.5		3521.09	-12229.3		3521.09	-6005.68
3521.19	-47244.6		3521.19	-10873.9		3521.19	-6646.77
3521.29	-42711.1		3521.29	-11451.7		3521.29	-5721.93
3521.39	-40372.5		3521.39	-7975.89		3521.39	-3907.45
3521.49	-37574.5		3521.49	-6308.01		3521.49	-5254.7
3521.58	-34196.9		3521.58	-5991.36		3521.58	-4577.26
3521.68	-33302.2		3521.68	-4765.3		3521.68	-4760.08
3521.78	-31002		3521.78	-5703.58		3521.78	-4101.73
3521.88	-26288.5		3521.88	-6925.8		3521.88	-2563.72
3521.97	-25121.5		3521.97	-6090.76		3521.97	-5007.66
3522.07	-21848.8		3522.07	-3889.65		3522.07	-5348.41
3522.17	-20870.9		3522.17	-4427.05		3522.17	-2397.07
3522.27	-19022.5		3522.27	-3116.81		3522.27	-910.914
3522.37	-15572.3		3522.37	-3586.77		3522.37	-2627.23
3522.46	-16691.1		3522.46	-4017.58		3522.46	-3260.14
3522.56	-14660.9		3522.56	-3084.45		3522.56	-792.538
3522.66	-12037.5		3522.66	-1799.21		3522.66	-2212.05
3522.76	-11113.8		3522.76	-2210.39		3522.76	-2803.13
3522.85	-9519.1		3522.85	-3128.43		3522.85	-380.158
3522.95	-7703.6		3522.95	-1853		3522.95	-238.661
3523.05	-5445.34		3523.05	139.889		3523.05	710.6
3523.15	-4318.49		3523.15	419.714		3523.15	1642.56
3523.25	-975.107		3523.25	82.5647		3523.25	86.9146
3523.34	632.801		3523.34	25.311		3523.34	1090.2
3523.44	-265.555		3523.44	484.874		3523.44	1023
3523.54	2723.39		3523.54	-323.529		3523.54	-393.922
3523.64	5082.24		3523.64	-1017.23		3523.64	-992.514
3523.73	3547.73		3523.73	-280.113		3523.73	1180.56
3523.83	6002.06		3523.83	270.283		3523.83	1700.85
3523.93	9579.87		3523.93	-861.499		3523.93	865.949
3524.03	10605		3524.03	985.918		3524.03	593.359
3524.13	11630.8		3524.13	2678.55		3524.13	657.349
3524.22	14344.3		3524.22	2796.97		3524.22	263.911
3524.32	16444.1		3524.32	2817.41		3524.32	568.815
3524.42	17369.2		3524.42	3507.92		3524.42	-24.272
3524.52	20833.8		3524.52	3178.65		3524.52	2765.38
3524.61	23671.5		3524.61	4723.07		3524.61	4178.68
3524.71	24259.8		3524.71	5934		3524.71	2640.78
3524.81	28171.1		3524.81	7323.56		3524.81	3330.02
3524.91	29726.3		3524.91	6804.83		3524.91	5841.71
3525	31131.9		3525	4152.51		3525	5807.92
3525.1	35285.6		3525.1	6528.41		3525.1	5991.15
3525.2	39733.5		3525.2	9562.08		3525.2	5953.13
3525.3	42730.6		3525.3	9653.57		3525.3	5452.62
3525.4	44029.5		3525.4	9765.28		3525.4	5456.36
3525.49	49093		3525.49	10336		3525.49	7777.05
3525.59	52483.7		3525.59	11783.7		3525.59	7604.31
3525.69	55820.4		3525.69	10944.7		3525.69	6680.66
3525.79	58578.7		3525.79	13327.2		3525.79	7526.27
3525.88	61511.9		3525.88	13221.6		3525.88	7834.63
3525.98	64829.2		3525.98	13488.3		3525.98	8706.21
3526.08	69455.5		3526.08	13489.6		3526.08	9360
3526.18	72267.4		3526.18	15242.7		3526.18	9701.42
3526.28	73380.8		3526.28	16617.1		3526.28	10553.5
3526.37	72096.3		3526.37	16363.7		3526.37	11753.8
3526.47	72028.6		3526.47	15882		3526.47	10926.2
3526.57	74088.3		3526.57	16562.8		3526.57	11732.5
3526.67	71742.9		3526.67	15636.7		3526.67	9354.99
3526.76	68895.6		3526.76	15429.1		3526.76	8998.02
3526.86	66928.5		3526.86	14795.9		3526.86	7865.92
3526.96	61651.5		3526.96	14016.8		3526.96	7883.35
3527.06	56164.6		3527.06	10320.2		3527.06	7771.76
3527.16	50462.8		3527.16	9945.77		3527.16	8252.71
3527.25	45037.2		3527.25	8676.84		3527.25	5791.02
3527.35	38816.7		3527.35	7050.76		3527.35	5907.93
3527.45	28763.4		3527.45	6148.21		3527.45	5092.54
3527.55	23228.7		3527.55	5179.06		3527.55	1843.93
3527.64	16749.6		3527.64	6146.44		3527.64	197.394
3527.74	11657.1		3527.74	3694.75		3527.74	1645.33
3527.84	5371.2		3527.84	2068.3		3527.84	778.119
3527.94	2199.3		3527.94	881.965		3527.94	1270.28
3528.04	1051.43		3528.04	-202.93		3528.04	648.01
3528.13	-1146.93		3528.13	-1165.58		3528.13	1329.12
3528.23	-2782.47		3528.23	-1655.81		3528.23	1315.09
3528.33	-5210.89		3528.33	-1013.92		3528.33	-1361.06
3528.43	-8287.7		3528.43	-578.845		3528.43	31.5828
3528.52	-12977.8		3528.52	-2364.52		3528.52	-857.066
3528.62	-15093.9		3528.62	-4300.08		3528.62	-261.382
3528.72	-19319.4		3528.72	-2882.61		3528.72	-2073.38
3528.82	-26722.7		3528.82	-3965.91		3528.82	-4295.31
3528.92	-31709.6		3528.92	-7859.48		3528.92	-4752.63
3529.01	-37887.3		3529.01	-8931.8		3529.01	-5463.46
3529.11	-43754.4		3529.11	-11596.4		3529.11	-6101.15
3529.21	-52503.3		3529.21	-12517.5		3529.21	-6458.77
3529.31	-57570.5		3529.31	-12004.1		3529.31	-7967.04
3529.4	-64059.1		3529.4	-14851.2		3529.4	-9530.13
3529.5	-69984.8		3529.5	-15044.7		3529.5	-11313
3529.6	-75104.6		3529.6	-16363.1		3529.6	-9647.92
3529.7	-77479.1		3529.7	-17650.6		3529.7	-11345.6
3529.79	-78851.3		3529.79	-17156.1		3529.79	-11632.4
3529.89	-81686.1		3529.89	-19868.2		3529.89	-12710.8
3529.99	-81668.2		3529.99	-19347.1		3529.99	-11861
3530.09	-82278.5		3530.09	-17178.7		3530.09	-9623.38
3530.19	-77637.9		3530.19	-16214.5		3530.19	-9183.16
3530.28	-75194.6		3530.28	-16744.1		3530.28	-9400.14
3530.38	-72936.5		3530.38	-16763.4		3530.38	-8191.32
3530.48	-71083.5		3530.48	-17079.7		3530.48	-8946.77
3530.58	-68604.2		3530.58	-15936.3		3530.58	-8206.16
3530.67	-66609		3530.67	-13644.4		3530.67	-8462.65
3530.77	-60975.7		3530.77	-11172.8		3530.77	-8884.16
3530.87	-57355.2		3530.87	-10854.2		3530.87	-7701.62
3530.97	-55624.6		3530.97	-11902.7		3530.97	-6546.42
3531.07	-51780.5		3531.07	-12038.2		3531.07	-6129.57
3531.16	-49963		3531.16	-10595.8		3531.16	-3642.95
3531.26	-47465.2		3531.26	-8474.07		3531.26	-5135.34
3531.36	-43228.1		3531.36	-7943.73		3531.36	-3369.5
3531.46	-40749.6		3531.46	-10835.1		3531.46	-4662.27
3531.55	-37864.4		3531.55	-9071.4		3531.55	-5823.73
3531.65	-34650.6		3531.65	-8588.69		3531.65	-6877.36
3531.75	-32789		3531.75	-7263.63		3531.75	-5180.28
3531.85	-33749.2		3531.85	-6716.62		3531.85	-4185.5
3531.95	-29602.3		3531.95	-4743.13		3531.95	-5041.04
3532.04	-26615		3532.04	-5288.81		3532.04	-4463.06
3532.14	-26143.1		3532.14	-5730.51		3532.14	-4499.84
3532.24	-26082.9		3532.24	-7306.19		3532.24	-3741.71
3532.34	-24222.3		3532.34	-6273.77		3532.34	-2041
3532.43	-22479.8		3532.43	-7243		3532.43	-3042.92
3532.53	-21914.6		3532.53	-8524.44		3532.53	-2552.57
3532.63	-19159.5		3532.63	-6712.46		3532.63	-3001.91
3532.73	-17218.5		3532.73	-4856.37		3532.73	-1362.9
3532.82	-17185.5		3532.82	-3400.56		3532.82	-2768.5
3532.92	-17814.9		3532.92	-3552.65		3532.92	-2725.85
3533.02	-16011.9		3533.02	-5439.53		3533.02	-1810.26
3533.12	-16041.7		3533.12	-4851.41		3533.12	-1539.21
3533.22	-15039.7		3533.22	-1885.7		3533.22	-1209.36
3533.31	-14171.7		3533.31	-3401.92		3533.31	-1665.39
3533.41	-12750.3		3533.41	-4236.56		3533.41	-1436.98
3533.51	-10550.7		3533.51	-3556.99		3533.51	-530.729
3533.61	-11190.3		3533.61	-3157.42		3533.61	-467.151
3533.7	-11697		3533.7	-3549.99		3533.7	-442.691
3533.8	-9840.88		3533.8	-4202.79		3533.8	-579.791
3533.9	-8751.23		3533.9	-3586.05		3533.9	-276.954
3534	-8085.33		3534	-3652.16		3534	706.201
3534.1	-8613.37		3534.1	-3193.72		3534.1	-1037.08
3534.19	-8179.43		3534.19	-2663.53		3534.19	-1912.67
3534.29	-6389.07		3534.29	-580.506		3534.29	-1595.5
3534.39	-5950.88		3534.39	-1514.55		3534.39	-168.526
3534.49	-8054.08		3534.49	-1126.48		3534.49	-1300.63
3534.58	-8093.27		3534.58	-2227.01		3534.58	-2015.63
3534.68	-7095.51		3534.68	-1657.7		3534.68	-567.253
3534.78	-6939.5		3534.78	-464.059		3534.78	32.8184
3534.88	-7204.06		3534.88	-1059.6		3534.88	-1807.11
3534.98	-7033.4		3534.98	-1354.94		3534.98	-2039.81
3535.07	-5388.47		3535.07	-1455.84		3535.07	-538.118
3535.17	-5893.88		3535.17	-633.224		3535.17	-1233.99
3535.27	-7274.79		3535.27	-946.121		3535.27	-2009.44
3535.37	-5795.51		3535.37	-617.603		3535.37	-2257.52
3535.46	-6207.18		3535.46	-391.698		3535.46	-1298.25
3535.56	-6048.47		3535.56	-1339.33		3535.56	-683.576
3535.66	-4456.48		3535.66	706.688		3535.66	19.6221
3535.76	-6730.89		3535.76	-827.348		3535.76	464.525
3535.86	-5521.22		3535.86	-1564.12		3535.86	-1079.66
3535.95	-3800.17		3535.95	-2104.33		3535.95	-835.761
3536.05	-4600.87		3536.05	-1015.81		3536.05	690.348
3536.15	-5355.04		3536.15	384.525		3536.15	699.704
3536.25	-3121.91		3536.25	1270.61		3536.25	1132.28
3536.34	-3427.98		3536.34	747.337		3536.34	867.993
3536.44	-3332.75		3536.44	-1868.4		3536.44	18.7885
3536.54	-4541.39		3536.54	-1497.64		3536.54	2159.64
3536.64	-4207.63		3536.64	1051.68		3536.64	-569.423
3536.74	-3070.73		3536.74	30.7102		3536.74	-2839.29
3536.83	-3696.67		3536.83	213.689		3536.83	-1994.82
3536.93	-4859.38		3536.93	402.839		3536.93	-1101.88
3537.03	-2961.1		3537.03	-303.666		3537.03	-1751.34
3537.13	-2066.46		3537.13	325.25		3537.13	1095.83
3537.22	-4237.59		3537.22	-272.439		3537.22	1329.62
3537.32	-5609.95		3537.32	-1202.83		3537.32	-1778.04
3537.42	-4700.12		3537.42	545.936		3537.42	-734.222
3537.52	-4286.54		3537.52	842.777		3537.52	1676.01
3537.61	-3209.29		3537.61	94.6718		3537.61	-32.3513
3537.71	-2528.03		3537.71	-589.306		3537.71	-286.263
3537.81	-2826.07		3537.81	-1022		3537.81	-397.629
3537.91	-3755.57		3537.91	-1324.24		3537.91	-4.33453
3538.01	-2646.79		3538.01	-1898.86		3538.01	-1430.28
3538.1	-1736.29		3538.1	-1068.75		3538.1	-353.395
3538.2	-1981.03		3538.2	-63.9156		3538.2	1411.32
3538.3	-1626.35		3538.3	956.574		3538.3	429.809
3538.4	-2084.78		3538.4	-618.399		3538.4	-982.988
3538.49	-2462.86		3538.49	792.05		3538.49	598.849
3538.59	-156.882		3538.59	467.855		3538.59	-517.718
3538.69	-1888.79		3538.69	-1809.97		3538.69	-2089.68
3538.79	-1422.17		3538.79	-492.338		3538.79	714.013
3538.89	-1632.37		3538.89	336.896		3538.89	-1087.54
3538.98	-1302.73		3538.98	-349.121		3538.98	-104.258
3539.08	-2311.73		3539.08	-120.281		3539.08	-1030.06
3539.18	-2047.2		3539.18	-783.541		3539.18	563.07
3539.28	-312.302		3539.28	-541.941		3539.28	2204.11
3539.37	-1767.47		3539.37	-431.574		3539.37	391.012
3539.47	-1519.24		3539.47	-948.556		3539.47	-698.31
3539.57	-893.011		3539.57	628.023		3539.57	176.092
3539.67	-1234.93		3539.67	1116.13		3539.67	3.19769
3539.77	-1958.82		3539.77	2127.81		3539.77	-603.967
3539.86	-2115.21		3539.86	553.161		3539.86	-483.34
3539.96	-1868.53		3539.96	-230.69		3539.96	-833.839
3540.06	397.765		3540.06	1209.37		3540.06	-860.392
3540.16	-1172.04		3540.16	402.412		3540.16	294.04
3540.25	-693.968		3540.25	-1142.57		3540.25	-1835.54
3540.35	-263.301		3540.35	-1794.65		3540.35	-1651.18
3540.45	-2511.51		3540.45	-135.913		3540.45	278.058
3540.55	-2211.04		3540.55	-1760.47		3540.55	535.115
3540.65	-1255.18		3540.65	-685.376		3540.65	2512.95
3540.74	1817.08		3540.74	227.367		3540.74	1308.57
3540.84	71.0209		3540.84	-560.178		3540.84	-1877
3540.94	-1079.88		3540.94	-541.908		3540.94	18.3206
3541.04	-1989.13		3541.04	385.287		3541.04	-2123.41
3541.13	585.655		3541.13	2042.49		3541.13	-1376.13
3541.23	-444.414		3541.23	27.7221		3541.23	525.162
3541.33	-2020.49		3541.33	-54.0457		3541.33	-2277.54
3541.43	-266.94		3541.43	-972.896		3541.43	-2421.3
3541.52	-652.203		3541.52	387.077		3541.52	1876.83
3541.62	-1805.63		3541.62	-28.2046		3541.62	2224.8
3541.72	-1515.36		3541.72	-875.771		3541.72	448.592
3541.82	-2895.26		3541.82	-449.595		3541.82	-320.778
3541.92	-1012.99		3541.92	-337.6		3541.92	395.737
3542.01	-1176.11		3542.01	-1804.69		3542.01	140.2
3542.11	-429.198		3542.11	-1497.77		3542.11	-162.334
3542.21	-300.043		3542.21	-381.801		3542.21	-1520.83
3542.31	-1839.67		3542.31	-856.782		3542.31	14.6963
3542.4	-1070.33		3542.4	-798.771		3542.4	414.222
3542.5	-1486.4		3542.5	856.149		3542.5	846.69
3542.6	-12.2762		3542.6	1274.89		3542.6	97.0483
3542.7	381.82		3542.7	517.415		3542.7	-1735.74
3542.8	-916.124		3542.8	1815.71		3542.8	911.338
3542.89	1122.11		3542.89	1325.82		3542.89	989.298
3542.99	2240.9		3542.99	1837.84		3542.99	-367.803
3543.09	445.63		3543.09	-1063.16		3543.09	480.088
3543.19	-1072.4		3543.19	-851.105		3543.19	873.011
3543.28	-762.105		3543.28	725.021		3543.28	964.979
3543.38	-879.626		3543.38	-1660.81		3543.38	1606.97
3543.48	-1488.27		3543.48	-2790.67		3543.48	892.95
3543.58	-868.397		3543.58	-1733.64		3543.58	-2433.14
3543.68	-1019.31		3543.68	-876.776		3543.68	-1910.34
3543.77	-1761.11		3543.77	-1799.11		3543.77	23.3427
3543.87	-959.707		3543.87	-687.615		3543.87	473.913
3543.97	-1277.82		3543.97	527.765		3543.97	-262.589
3544.07	-1934.09		3544.07	331.112		3544.07	-1144.11
3544.16	-3403.2		3544.16	-1427.51		3544.16	1128.39
3544.26	-2227.96		3544.26	-2408.05		3544.26	1310.94
3544.36	-489.419		3544.36	-1.52318		3544.36	308.526
3544.46	344.218		3544.46	366.022		3544.46	-875.872
3544.56	-594.377		3544.56	-955.484		3544.56	-11.3013
3544.65	-1806.52		3544.65	453.891		3544.65	338.194
3544.75	-634.396		3544.75	210.104		3544.75	3510.59
3544.85	-30.0205		3544.85	493.155		3544.85	46.8788
3544.95	-117.208		3544.95	19.0823		3544.95	-418.908
3545.04	409.346		3545.04	-923.047		3545.04	-118.73
3545.14	1493.97		3545.14	-286.162		3545.14	1610.46
3545.24	705.881		3545.24	527.788		3545.24	-1138.32
3545.34	604.155		3545.34	-140.184		3545.34	700.962
3545.44	-1281.34		3545.44	-1605.1		3545.44	-179.729
3545.53	230.142		3545.53	-1234.03		3545.53	405.576
3545.63	1329.29		3545.63	667.969		3545.63	385.836
3545.73	-557.143		3545.73	1121.84		3545.73	102.016
3545.83	573.759		3545.83	-1578.43		3545.83	701.104
3545.92	-709.919		3545.92	-1637.83		3545.92	-713.888
3546.02	576.057		3546.02	331.698		3546.02	566.073
3546.12	-371.013		3546.12	-359.786		3546.12	793.027
3546.22	-2003.87		3546.22	-797.223		3546.22	-20.9891
3546.31	-871.369		3546.31	-930.584		3546.31	-1130.96
3546.41	-1595.56		3546.41	-928.875		3546.41	-747.881
3546.51	-286.621		3546.51	630.86		3546.51	-1316.79
3546.61	-795.835		3546.61	-1585.44		3546.61	-178.716
3546.71	-2773.46		3546.71	-556.824		3546.71	-675.701
3546.8	-2478.66		3546.8	1129.66		3546.8	-1476.76
3546.9	-1630.42		3546.9	581.028		3546.9	-443.905
3547	-317.588		3547	689.303		3547	1203.9
3547.1	373.092		3547.1	-830.454		3547.1	1268.68
3547.19	831.89		3547.19	-213.186		3547.19	-18.5213
3547.29	-285.008		3547.29	459.148		3547.29	728.319
3547.39	-591.561		3547.39	1546.56		3547.39	-2677.79
3547.49	1004.11		3547.49	2155.02		3547.49	-1136.87
3547.59	500.792		3547.59	160.478		3547.59	-91.9545
3547.68	2805.21		3547.68	-61.1174		3547.68	1477.93
3547.78	1286.18		3547.78	-467.813		3547.78	823.751
3547.88	-298.383		3547.88	901.377		3547.88	-163.5
3547.98	-404.385		3547.98	-834.53		3547.98	-384.812
3548.07	599.375		3548.07	-897.489		3548.07	-1056.16
3548.17	701.151		3548.17	-550.445		3548.17	-1278.5
3548.27	88.1592		3548.27	-1738.35		3548.27	-1358.81
3548.37	365.502		3548.37	518.819		3548.37	-867.073
3548.47	1052.14		3548.47	-1392.95		3548.47	1355.7
3548.56	424.889		3548.56	-2541.69		3548.56	81.4945
3548.66	-874.475		3548.66	-1204.46		3548.66	-569.729
3548.76	-1770.18		3548.76	-466.299		3548.76	-205
3548.86	-496.336		3548.86	-183.241		3548.86	842.667
3548.95	-1642.94		3548.95	-1388.28		3548.95	906.272
3549.05	-1620.85		3549.05	-85.3856		3549.05	1421.83
3549.15	865.156		3549.15	-250.509		3549.15	349.387
3549.25	1710.31		3549.25	-266.599		3549.25	357.959
3549.34	1089.76		3549.34	129.374		3549.34	-519.428
3549.44	306.531		3549.44	-1622.58		3549.44	519.229
3549.54	357.503		3549.54	-753.496		3549.54	-1539.09
3549.64	-1035.52		3549.64	-363.408		3549.64	13.5982
3549.74	-788.767		3549.74	1250.63		3549.74	1660.25
3549.83	-230.391		3549.83	637.589		3549.83	1007.86
3549.93	50.5579		3549.93	987.452		3549.93	1393.4
3550.03	-1130.84		3550.03	1324.24		3550.03	222.896
3550.13	-1067.39		3550.13	719.994		3550.13	835.37
3550.22	1154.11		3550.22	861.76		3550.22	1753.85
3550.32	838.849		3550.32	-764.422		3550.32	868.367
3550.42	-74.104		3550.42	-879.537		3550.42	1266.92
3550.52	894.201		3550.52	-123.595		3550.52	2360.52
3550.62	138.606		3550.62	273.368		3550.62	1002.12
3550.71	258.903		3550.71	-504.692		3550.71	442.716
3550.81	1249.91		3550.81	-1205.82		3550.81	1491.27
3550.91	408.529		3550.91	-1211.02		3550.91	-246.234
3551.01	-581.211		3551.01	730.688		3551.01	-603.785
3551.1	-692.175		3551.1	950.352		3551.1	40.6327
3551.2	-222.165		3551.2	1122.01		3551.2	2179.05
3551.3	-1107.99		3551.3	-454.295		3551.3	2244.48
3551.4	-1517.54		3551.4	-713.54		3551.4	161.96
3551.5	-2391.8		3551.5	-68.7225		3551.5	1277.47
3551.59	-1410.89		3551.59	49.1326		3551.59	144.013
3551.69	-678.99		3551.69	699.986		3551.69	-367.45
3551.79	-971.289		3551.79	-1089.2		3551.79	130.06
3551.89	-1538.92		3551.89	347.532		3551.89	437.524
3551.98	-465.902		3551.98	425.192		3551.98	24.939
3552.08	-1188.15		3552.08	-3457.21		3552.08	627.317
3552.18	-1622.51		3552.18	-2119.63		3552.18	730.682
3552.28	-1683.77		3552.28	-1218.03		3552.28	-179.941
3552.38	-1793.8		3552.38	-514.38		3552.38	-1553.53
3552.47	831.459		3552.47	637.333		3552.47	-177.083
3552.57	1640.94		3552.57	-1947.91		3552.57	-2202.6
3552.67	-484.51		3552.67	716.87		3552.67	-1110.12
3552.77	-109.069		3552.77	665.623		3552.77	1696.36
3552.86	146.108		3552.86	95.3177		3552.86	1525.8
3552.96	-385.047		3552.96	189.94		3552.96	-676.812
3553.06	1052.5		3553.06	-145.502		3553.06	-739.461
3553.16	-526.105		3553.16	956.021		3553.16	-201.132
3553.26	-1704.7		3553.26	1088.55		3553.26	-304.8
3553.35	91.8914		3553.35	259.113		3553.35	-1788.44
3553.45	459.746		3553.45	550.738		3553.45	39.9494
3553.55	-103.148		3553.55	95.4168		3553.55	-1089.62
3553.65	-1122.9		3553.65	-212.874		3553.65	-1909.18
3553.74	0.31204		3553.74	-1711.17		3553.74	-400.733
3553.84	484.334		3553.84	718.491		3553.84	169.683
3553.94	662.06		3553.94	-264.913		3553.94	-237.942
3554.04	-35.5139		3554.04	1070.62		3554.04	283.392
3554.14	-1099.3		3554.14	-92.8973		3554.14	82.6977
3554.23	-1775.12		3554.23	-123.423		3554.23	-1749
3554.33	-2219.84		3554.33	-667.922		3554.33	-488.688
3554.43	-1235.31		3554.43	507.63		3554.43	880.659
3554.53	-1209.52		3554.53	-856.761		3554.53	-515.957
3554.62	-942.551		3554.62	-1356.11		3554.62	-74.5474
3554.72	1012.47		3554.72	521.55		3554.72	-784.132
3554.82	-806.638		3554.82	-732.817		3554.82	1715.27
3554.92	-416.991		3554.92	708.762		3554.92	-305.369
3555.01	-31.6377		3555.01	511.277		3555.01	-295.045
3555.11	649.477		3555.11	79.739		3555.11	-1097.75
3555.21	-1293.51		3555.21	-1230.82		3555.21	-369.477
3555.31	-1407.45		3555.31	270.63		3555.31	910.808
3555.41	1544.81		3555.41	459.125		3555.41	1036.12
3555.5	587.329		3555.5	-1005.33		3555.5	-174.535
3555.6	1352.07		3555.6	-2167.73		3555.6	138.843
3555.7	169.912		3555.7	-627.104		3555.7	1475.23
3555.8	-1080.3		3555.8	-1267.49		3555.8	-167.381
3555.89	-1585.7		3555.89	-1326.93		3555.89	-128.024
3555.99	-1957.38		3555.99	-771.418		3555.99	-422.704
3556.09	-2789.31		3556.09	-2086.97		3556.09	-1618.42
3556.19	-877.402		3556.19	28.4516		3556.19	-2594.16
3556.29	-1064.49		3556.29	650.869		3556.29	-394.894
3556.38	-654.436		3556.38	2601.32		3556.38	523.39
3556.48	1485.86		3556.48	703.821		3556.48	-218.294
3556.58	2037.4		3556.58	-558.624		3556.58	-1533.94
3556.68	1445.09		3556.68	1265.97		3556.68	-847.574
3556.77	-91.2043		3556.77	1303.56		3556.77	365.798
3556.87	-848.637		3556.87	1360.12		3556.87	338.152
3556.97	170.687		3556.97	-310.374		3556.97	-893.528
3557.07	-106.251		3557.07	-1474.92		3557.07	-1143.24
3557.17	499.618		3557.17	-341.514		3557.17	-1334.99
3557.26	-148.57		3557.26	176.882		3557.26	-736.737
3557.36	-1427.66		3557.36	762.3		3557.36	1071.53
3557.46	-1112.54		3557.46	-402.237		3557.46	212.817
3557.56	-19.1726		3557.56	-63.7185		3557.56	368.144
3557.65	-370.607		3557.65	-1395.16		3557.65	1264.5
3557.75	-1032.97		3557.75	-1071.58		3557.75	-586.14
3557.85	-1323.41		3557.85	-700.021		3557.85	1211.21
3557.95	-1881.06		3557.95	-2257.51		3557.95	737.537
3558.04	-1041.96		3558.04	-2155.05		3558.04	-861.175
3558.14	268.914		3558.14	-368.638		3558.14	-409.917
3558.24	2278.68		3558.24	188.749		3558.24	-1016.67
3558.34	888.494		3558.34	-660.855		3558.34	-1311.42
3558.44	1809.48		3558.44	769.58		3558.44	-1005.15
3558.53	735.716		3558.53	78.0686		3558.53	-430.842
3558.63	-1669.82		3558.63	-1064.39		3558.63	-2666.5
3558.73	-280.236		3558.73	-226.828		3558.73	-811.147
3558.83	1769.33		3558.83	872.734		3558.83	-297.794
3558.92	-649.262		3558.92	1713.26		3558.92	581.538
3559.02	-877.096		3559.02	-307.266		3559.02	-641.164
3559.12	-313.17		3559.12	-1254.84		3559.12	-756.899
3559.22	-425.396		3559.22	-568.457		3559.22	-79.6545
3559.32	1458.37		3559.32	-630.071		3559.32	-992.412
3559.41	-207.733		3559.41	-336.656		3559.41	44.8499
3559.51	-1680.6		3559.51	-567.189		3559.51	-19.8565
3559.61	-2890.22		3559.61	-388.669		3559.61	1237.47
3559.71	226.331		3559.71	-636.111		3559.71	-1296.18
3559.8	-1320.08		3559.8	295.456		3559.8	-701.82
3559.9	-492.592		3559.9	-641		3559.9	-1607.48
3560	-1757.32		3560	-488.505		3560	1663.83

## Sheet: Fig. 3E
·OH		Ptzyme@L -ZIF			Ptzyme@D -ZIF
3460	-166.879		3460	-1506.99		3460	1811.38
3460.1	18.1404		3460.1	-206.989		3460.1	-1678.62
3460.2	-1074.84		3460.2	472.017		3460.2	-948.612
3460.29	-1063.81		3460.29	891.023		3460.29	250.391
3460.39	61.2141		3460.39	-507.971		3460.39	881.395
3460.49	-868.765		3460.49	-1287.97		3460.49	2148.4
3460.59	959.255		3460.59	-630.961		3460.59	1268.4
3460.68	1520.28		3460.68	-597.955		3460.68	-628.595
3460.78	714.302		3460.78	1170.05		3460.78	1330.41
3460.88	-601.672		3460.88	-633.942		3460.88	1292.41
3460.98	1852.35		3460.98	-469.936		3460.98	1865.42
3461.08	2385.37		3461.08	-288.931		3461.08	1423.42
3461.17	2546.39		3461.17	-1369.93		3461.17	612.422
3461.27	2599.42		3461.27	-873.92		3461.27	2240.43
3461.37	1596.44		3461.37	-1464.91		3461.37	1332.43
3461.47	325.468		3461.47	-1436.91		3461.47	2433.43
3461.56	1175.49		3461.56	92.0983		3461.56	2633.44
3461.66	-563.49		3461.66	-46.8964		3461.66	37.4406
3461.76	-584.465		3461.76	516.11		3461.76	-836.556
3461.86	-65.4382		3461.86	59.1165		3461.86	-970.552
3461.96	733.588		3461.96	-840.877		3461.96	-1099.55
3462.05	230.611		3462.05	-1883.87		3462.05	1163.46
3462.15	476.632		3462.15	-272.866		3462.15	1890.46
3462.25	-1264.34		3462.25	1302.14		3462.25	1128.46
3462.35	-976.317		3462.35	2036.15		3462.35	-768.533
3462.44	-10.2895		3462.44	244.154		3462.44	-976.529
3462.54	-276.265		3462.54	-150.84		3462.54	-487.525
3462.64	101.757		3462.64	240.165		3462.64	-823.522
3462.74	127.78		3462.74	775.171		3462.74	-1605.52
3462.83	-1556.19		3462.83	1214.18		3462.83	-1508.51
3462.93	-652.164		3462.93	1485.19		3462.93	-28.5095
3463.03	794.863		3463.03	1585.19		3463.03	2927.49
3463.13	389.887		3463.13	1532.2		3463.13	648.498
3463.23	328.91		3463.23	465.204		3463.23	-1485.5
3463.32	704.936		3463.32	1169.21		3463.32	-185.494
3463.42	2018.97		3463.42	186.218		3463.42	-903.49
3463.52	1246		3463.52	-869.775		3463.52	-269.485
3463.62	231.021		3463.62	43.2317		3463.62	650.519
3463.71	-854.955		3463.71	-2039.76		3463.71	1073.52
3463.81	519.071		3463.81	-95.7557		3463.81	1132.53
3463.91	95.102		3463.91	-122.748		3463.91	163.531
3464.01	396.133		3464.01	-130.74		3464.01	592.536
3464.11	-441.839		3464.11	1.26681		3464.11	283.54
3464.2	-1494.81		3464.2	1326.27		3464.2	1580.54
3464.3	-434.787		3464.3	-737.72		3464.3	98.5481
3464.4	631.244		3464.4	100.287		3464.4	1270.55
3464.5	-204.723		3464.5	-248.704		3464.5	956.558
3464.59	177.308		3464.59	-1733.7		3464.59	-476.437
3464.69	-1701.67		3464.69	-1541.69		3464.69	-641.433
3464.79	833.362		3464.79	474.317		3464.79	417.571
3464.89	-409.607		3464.89	-195.675		3464.89	-1192.42
3464.99	913.427		3464.99	-1038.67		3464.99	126.581
3465.08	976.461		3465.08	-1477.66		3465.08	1415.59
3465.18	2328.49		3465.18	-969.65		3465.18	490.591
3465.28	962.519		3465.28	207.357		3465.28	-691.405
3465.38	586.551		3465.38	158.364		3465.38	1625.6
3465.47	1729.59		3465.47	-110.627		3465.47	676.605
3465.57	1494.62		3465.57	-234.617		3465.57	-455.389
3465.67	90.6564		3465.67	262.391		3465.67	207.616
3465.77	36.6866		3465.77	597.399		3465.77	732.621
3465.86	712.718		3465.86	-131.593		3465.86	1918.63
3465.96	-2521.24		3465.96	-725.584		3465.96	1300.63
3466.06	-1224.21		3466.06	1179.43		3466.06	1406.64
3466.16	-1278.17		3466.16	298.435		3466.16	-896.357
3466.26	17.8644		3466.26	230.443		3466.26	-352.352
3466.35	1487.9		3466.35	1432.45		3466.35	337.653
3466.45	654.935		3466.45	-856.539		3466.45	818.659
3466.55	605.976		3466.55	-1281.53		3466.55	776.665
3466.65	-1382.98		3466.65	-1053.52		3466.65	-540.329
3466.74	409.054		3466.74	43.4907		3466.74	471.677
3466.84	1890.09		3466.84	555.499		3466.84	1380.68
3466.94	350.128		3466.94	1159.51		3466.94	-468.312
3467.04	-64.8288		3467.04	1307.52		3467.04	-1293.31
3467.14	-991.784		3467.14	1218.53		3467.14	-2557.3
3467.23	627.257		3467.23	763.542		3467.23	-390.292
3467.33	1983.3		3467.33	1045.55		3467.33	3561.71
3467.43	1965.34		3467.43	-978.439		3467.43	1366.72
3467.53	2202.38		3467.53	53.5725		3467.53	372.727
3467.62	1487.43		3467.62	261.585		3467.62	-107.266
3467.72	1111.48		3467.72	-763.404		3467.72	578.741
3467.82	-531.483		3467.82	-1536.39		3467.82	594.748
3467.92	-1171.44		3467.92	-1532.38		3467.92	341.754
3468.02	-694.393		3468.02	575.629		3468.02	-424.239
3468.11	242.659		3468.11	1066.64		3468.11	-345.231
3468.21	-428.29		3468.21	1944.66		3468.21	-1180.22
3468.31	187.757		3468.31	-483.333		3468.31	-546.216
3468.41	438.803		3468.41	-964.322		3468.41	-1474.21
3468.5	-704.148		3468.5	-245.309		3468.5	1320.8
3468.6	239.908		3468.6	-229.295		3468.6	-704.193
3468.7	1084.96		3468.7	726.719		3468.7	981.816
3468.8	-572.982		3468.8	693.732		3468.8	-585.176
3468.9	-791.933		3468.9	-843.255		3468.9	-707.168
3468.99	482.12		3468.99	-380.242		3468.99	436.84
3469.09	1336.18		3469.09	-841.227		3469.09	62.8489
3469.19	491.241		3469.19	-510.212		3469.19	-172.142
3469.29	380.301		3469.29	-811.197		3469.29	430.868
3469.38	9.35668		3469.38	369.817		3469.38	1503.88
3469.48	-1760.59		3469.48	1307.83		3469.48	-49.1153
3469.58	-822.525		3469.58	-139.153		3469.58	-333.106
3469.68	-633.457		3469.68	-435.136		3469.68	1673.9
3469.78	-425.389		3469.78	-754.119		3469.78	1807.91
3469.87	-654.327		3469.87	-1429.1		3469.87	-86.0754
3469.97	-629.265		3469.97	-924.088		3469.97	23.934
3470.07	1118.8		3470.07	445.929		3470.07	-469.056
3470.17	992.875		3470.17	935.947		3470.17	1445.96
3470.26	-630.05		3470.26	907.966		3470.26	2517.97
3470.36	1069.02		3470.36	1445.98		3470.36	2325.98
3470.46	3001.09		3470.46	748.001		3470.46	-1490.01
3470.56	987.161		3470.56	1355.02		3470.56	-113.001
3470.66	-1448.76		3470.66	-180.961		3470.66	-180.989
3470.75	-97.6755		3470.75	46.06		3470.75	84.0242
3470.85	-225.594		3470.85	562.08		3470.85	1486.04
3470.95	-321.517		3470.95	228.1		3470.95	2283.05
3471.05	1151.56		3471.05	-1232.88		3471.05	1346.06
3471.14	10.6467		3471.14	-35.8592		3471.14	1063.07
3471.24	262.739		3471.24	-857.836		3471.24	640.088
3471.34	150.832		3471.34	-1803.81		3471.34	296.102
3471.44	361.92		3471.44	1576.21		3471.44	-696.885
3471.53	699.006		3471.53	1773.23		3471.53	77.1286
3471.63	1809.1		3471.63	1155.25		3471.63	832.143
3471.73	815.201		3471.73	-646.72		3471.73	322.158
3471.83	-75.6941		3471.83	-810.694		3471.83	-420.826
3471.93	376.407		3471.93	-630.669		3471.93	475.19
3472.02	-172.496		3472.02	-1422.64		3472.02	724.205
3472.12	-482.393		3472.12	-1063.62		3472.12	544.22
3472.22	498.719		3472.22	61.4095		3472.22	3384.24
3472.32	1994.84		3472.32	-1028.56		3472.32	-109.744
3472.41	2277.95		3472.41	1391.47		3472.41	104.273
3472.51	1232.06		3472.51	1478.5		3472.51	883.29
3472.61	-446.822		3472.61	1589.52		3472.61	-447.692
3472.71	-602.699		3472.71	208.556		3472.71	-482.673
3472.81	1928.43		3472.81	132.589		3472.81	-228.653
3472.9	1448.57		3472.9	336.622		3472.9	-2069.63
3473	333.695		3473	171.654		3473	1149.39
3473.1	217.824		3473.1	877.687		3473.1	1524.41
3473.2	499.961		3473.2	363.721		3473.2	-523.572
3473.29	842.109		3473.29	2734.76		3473.29	463.45
3473.39	-23.738		3473.39	1330.8		3473.39	-277.526
3473.49	407.411		3473.49	824.834		3473.49	-1468.5
3473.59	1600.56		3473.59	-331.129		3473.59	-1187.48
3473.69	475.712		3473.69	-387.091		3473.69	973.543
3473.78	-915.121		3473.78	604.951		3473.78	-743.432
3473.88	1244.05		3473.88	-799.005		3473.88	710.595
3473.98	1935.23		3473.98	710.039		3473.98	682.622
3474.08	1033.4		3474.08	2123.08		3474.08	-146.352
3474.17	533.572		3474.17	1702.13		3474.17	-89.3257
3474.27	904.761		3474.27	390.172		3474.27	-387.297
3474.37	943.961		3474.37	-304.777		3474.37	2455.73
3474.47	115.163		3474.47	-219.727		3474.47	1727.76
3474.56	1327.36		3474.56	-724.677		3474.56	482.795
3474.66	716.564		3474.66	-555.626		3474.66	124.826
3474.76	746.778		3474.76	330.427		3474.76	-483.141
3474.86	1200.01		3474.86	1050.48		3474.86	859.894
3474.96	868.244		3474.96	2233.54		3474.96	-286.07
3475.05	-62.5219		3475.05	1532.6		3475.05	858.966
3475.15	1753.71		3475.15	2022.66		3475.15	575.002
3475.25	2533.96		3475.25	586.723		3475.25	-544.961
3475.35	197.223		3475.35	599.79		3475.35	929.08
3475.44	-357.501		3475.44	54.859		3475.44	-876.878
3475.54	-160.223		3475.54	-145.071		3475.54	145.165
3475.64	1531.05		3475.64	-855.002		3475.64	-1614.79
3475.74	-533.66		3475.74	35.0697		3475.74	-338.749
3475.84	-630.354		3475.84	521.146		3475.84	549.298
3475.93	706.969		3475.93	-945.772		3475.93	1513.35
3476.03	-374.7		3476.03	-924.69		3476.03	583.398
3476.13	-1251.37		3476.13	-1542.61		3476.13	989.448
3476.23	-211.033		3476.23	-2776.52		3476.23	1682.5
3476.32	-1062.68		3476.32	-524.433		3476.32	1451.55
3476.42	-625.294		3476.42	1991.66		3476.42	358.613
3476.52	-50.9004		3476.52	3056.76		3476.52	18.6731
3476.62	-807.504		3476.62	2194.86		3476.62	2856.73
3476.72	-1285.1		3476.72	666.962		3476.72	2217.8
3476.81	-1034.68		3476.81	129.068		3476.81	-906.14
3476.91	-916.226		3476.91	-60.8185		3476.91	860.929
3477.01	-1363.75		3477.01	28.3		3477.01	60.0016
3477.11	983.727		3477.11	-278.579		3477.11	946.075
3477.2	266.214		3477.2	-1082.46		3477.2	846.15
3477.3	-539.279		3477.3	549.67		3477.3	-322.773
3477.4	-803.739		3477.4	2056.81		3477.4	-258.69
3477.5	551.831		3477.5	554.948		3477.5	-1058.6
3477.6	1404.42		3477.6	1207.1		3477.6	-1345.51
3477.69	534.014		3477.69	29.2447		3477.69	-1174.42
3477.79	-460.37		3477.79	-247.601		3477.79	-471.328
3477.89	-776.717		3477.89	1502.56		3477.89	-23.2276
3477.99	797.977		3477.99	-380.263		3477.99	691.879
3478.08	363.698		3478.08	21.9178		3478.08	1065.99
3478.18	-412.564		3478.18	2448.1		3478.18	925.102
3478.28	1323.2		3478.28	1075.29		3478.28	-464.782
3478.38	1152		3478.38	1111.49		3478.38	1176.34
3478.48	802.849		3478.48	-871.292		3478.48	341.471
3478.57	-178.255		3478.57	-1915.07		3478.57	-1498.39
3478.67	798.668		3478.67	-1202.84		3478.67	-1465.25
3478.77	1094.62		3478.77	1093.4		3478.77	-891.105
3478.87	933.616		3478.87	-1676.35		3478.87	-140.952
3478.96	2641.68		3478.96	-1577.08		3478.96	773.21
3479.06	52.8012		3479.06	-621.8		3479.06	-64.6181
3479.16	773.97		3479.16	-503.507		3479.16	-1599.44
3479.26	-10.8222		3479.26	327.796		3479.26	193.746
3479.35	-1095.56		3479.35	319.113		3479.35	-906.061
3479.45	1114.78		3479.45	833.45		3479.45	-527.856
3479.55	-102.788		3479.55	683.808		3479.55	-1426.64
3479.65	-1680.29		3479.65	285.184		3479.65	-687.408
3479.75	-1329.73		3479.75	-1291.43		3479.75	310.831
3479.84	-147.102		3479.84	1367.98		3479.84	271.08
3479.94	189.627		3479.94	2374.42		3479.94	861.345
3480.04	-671.529		3480.04	469.879		3480.04	-772.373
3480.14	-1434.58		3480.14	-441.632		3480.14	150.926
3480.23	1712.47		3480.23	919.881		3480.23	-720.762
3480.33	-667.391		3480.33	840.418		3480.33	-58.434
3480.43	-223.12		3480.43	845.987		3480.43	2570.91
3480.53	189.308		3480.53	1295.6		3480.53	1766.29
3480.63	-462.105		3480.63	1618.24		3480.63	656.681
3480.72	2118.63		3480.72	-405.071		3480.72	1739.1
3480.82	700.501		3480.82	-1669.35		3480.82	1821.54
3480.92	-663.448		3480.92	-2143.58		3480.92	707.006
3481.02	-164.179		3481.02	-1827.76		3481.02	-690.494
3481.11	-413.676		3481.11	-583.887		3481.11	-525.958
3481.21	-217.949		3481.21	90.048		3481.21	-1339.39
3481.31	1405		3481.31	80.0384		3481.31	-1189.78
3481.41	2307.21		3481.41	-535.907		3481.41	-381.14
3481.51	299.72		3481.51	-725.775		3481.51	-1018.45
3481.6	-972.417		3481.6	-727.556		3481.6	796.295
3481.7	-711.2		3481.7	-1588.25		3481.7	633.094
3481.8	-1578.63		3481.8	585.149		3481.8	741.946
3481.9	109.332		3481.9	560.644		3481.9	1932.86
3481.99	-98.2437		3481.99	-486.745		3481.99	1168.84
3482.09	-280.288		3482.09	126.999		3482.09	1182.91
3482.19	347.232		3482.19	684.884		3482.19	-1297.94
3482.29	21.3346		3482.29	1069.92		3482.29	-1086.7
3482.39	-426.933		3482.39	-384.894		3482.39	-1248.37
3482.48	780.528		3482.48	-636.522		3482.48	-296.919
3482.58	2801.83		3482.58	-847.938		3482.58	754.658
3482.68	892.066		3482.68	-1150.12		3482.68	913.377
3482.78	532.285		3482.78	-322.058		3482.78	-530.754
3482.87	-237.426		3482.87	-1054.73		3482.87	339.28
3482.97	-852.919		3482.97	-1911.09		3482.97	411.5
3483.07	-141.003		3483.07	-1012.1		3483.07	-587.065
3483.17	-87.497		3483.17	-1660.71		3483.17	1203.61
3483.26	-535.252		3483.26	-187.882		3483.26	366.559
3483.36	-1881.1		3483.36	-135.577		3483.36	-387.203
3483.46	42.2277		3483.46	1209.27		3483.46	-109.634
3483.56	-758.94		3483.56	794.748		3483.56	-247.681
3483.66	-1116.23		3483.66	1313.95		3483.66	1640.71
3483.75	-292.284		3483.75	650.957		3483.75	663.601
3483.85	322.303		3483.85	761.881		3483.85	-342.953
3483.95	260.078		3483.95	-460.146		3483.95	-2019.87
3484.05	-23.1986		3484.05	518.068		3484.05	-241.023
3484.14	2223.46		3484.14	-1025.23		3484.14	-173.27
3484.24	1720.37		3484.24	-742.71		3484.24	-327.41
3484.34	-402.575		3484.34	-1010.9		3484.34	-546.148
3484.44	-625.233		3484.44	-565.001		3484.44	544.994
3484.54	-114.352		3484.54	-206.708		3484.54	1419.82
3484.63	430.777		3484.63	1872.17		3484.63	1375.66
3484.73	1474.32		3484.73	2556.17		3484.73	1579.69
3484.83	187.823		3484.83	166.968		3484.83	-369.651
3484.93	1532.17		3484.93	-38.7054		3484.93	-825.018
3485.02	2504		3485.02	561.107		3485.02	-51.5085
3485.12	1893.91		3485.12	-1275.4		3485.12	-908.016
3485.22	3118.81		3485.22	887.833		3485.22	-737.862
3485.32	5331.9		3485.32	2217.43		3485.32	-996.959
3485.42	7226.73		3485.42	2073.89		3485.42	-662.872
3485.51	11268.1		3485.51	4029.77		3485.51	773.881
3485.61	13702.6		3485.61	4099.51		3485.61	1081.05
3485.71	15610.6		3485.71	3247.05		3485.71	1092.53
3485.81	22098.5		3485.81	6136.16		3485.81	2425.46
3485.9	29003.4		3485.9	7169.26		3485.9	4706.65
3486	35876.1		3486	7862.03		3486	5010.63
3486.1	40085.9		3486.1	9048.16		3486.1	6556.92
3486.2	45729.7		3486.2	12793.7		3486.2	6746.91
3486.3	49737.9		3486.3	14383.9		3486.3	8124.93
3486.39	51956.5		3486.39	14676.6		3486.39	7048.38
3486.49	51840.7		3486.49	13056		3486.49	7783
3486.59	47497.8		3486.59	12704.6		3486.59	8149.15
3486.69	37852.8		3486.69	9919.74		3486.69	5804.24
3486.78	27473.1		3486.78	6869.15		3486.78	3040.02
3486.88	15134.9		3486.88	3745.1		3486.88	2121.67
3486.98	189.052		3486.98	-735.955		3486.98	-532
3487.08	-15134.9		3487.08	-5186.28		3487.08	-4007.45
3487.18	-28399.6		3487.18	-6734.98		3487.18	-2811.02
3487.27	-38648.5		3487.27	-8587.14		3487.27	-5077.65
3487.37	-46335.9		3487.37	-9410.83		3487.37	-5050.73
3487.47	-49968.9		3487.47	-11438.6		3487.47	-8476.04
3487.57	-51231.7		3487.57	-12052.2		3487.57	-8234.7
3487.66	-50479.3		3487.66	-12171.6		3487.66	-6227.95
3487.76	-45599.8		3487.76	-11628		3487.76	-7277.8
3487.86	-40170.4		3487.86	-10451.6		3487.86	-7663.71
3487.96	-32641.9		3487.96	-9867.04		3487.96	-5737.37
3488.05	-29502.9		3488.05	-6807.45		3488.05	-4912.51
3488.15	-24649.4		3488.15	-5878.47		3488.15	-3221.78
3488.25	-18586.3		3488.25	-4266.78		3488.25	-3392.88
3488.35	-13385.5		3488.35	-2728.31		3488.35	-1676.23
3488.45	-10544.1		3488.45	-2135.57		3488.45	-47.8337
3488.54	-6682.16		3488.54	-2556.8		3488.54	1539.07
3488.64	-4778.74		3488.64	-1087.69		3488.64	1177.17
3488.74	-3584.21		3488.74	-111.724		3488.74	2413.9
3488.84	-1356.08		3488.84	1239.57		3488.84	1575.7
3488.93	-2770.03		3488.93	596.85		3488.93	922.678
3489.03	-1308.9		3489.03	368.235		3489.03	-1398.46
3489.13	-981.891		3489.13	-200.018		3489.13	-1570.57
3489.23	-3225.16		3489.23	-559.915		3489.23	-329.724
3489.33	-909.719		3489.33	-663.684		3489.33	-514.561
3489.42	-737.938		3489.42	682.354		3489.42	482.381
3489.52	68.4575		3489.52	1133.78		3489.52	-1602.71
3489.62	-555.727		3489.62	610.789		3489.62	-1492.5
3489.72	-2558.2		3489.72	668.722		3489.72	204.833
3489.81	-1265.84		3489.81	708.354		3489.81	-542.237
3489.91	-520.765		3489.91	38.1608		3489.91	-478.421
3490.01	-1375.65		3490.01	-600.528		3490.01	-396.518
3490.11	-501.465		3490.11	-395.451		3490.11	-566.368
3490.21	-182.413		3490.21	-237.411		3490.21	-1071.85
3490.3	391.025		3490.3	-213.277		3490.3	-1535.89
3490.4	-621.79		3490.4	1648.04		3490.4	-357.421
3490.5	67.4963		3490.5	939.632		3490.5	-43.3984
3490.6	1495.29		3490.6	-302.401		3490.6	-213.757
3490.69	-547.019		3490.69	619.037		3490.69	-47.438
3490.79	244.805		3490.79	-661.992		3490.79	-1055.4
3490.89	-1333.11		3490.89	949.543		3490.89	323.364
3490.99	-322.629		3490.99	-1256.32		3490.99	-509.115
3491.08	153.449		3491.08	509.456		3491.08	-2368.81
3491.18	2534.37		3491.18	560.945		3491.18	-271.678
3491.28	2925.28		3491.28	-1049.82		3491.28	1400.3
3491.38	1306.23		3491.38	63.1793		3491.38	-1157.87
3491.48	447.238		3491.48	395.94		3491.48	-850.189
3491.57	139.405		3491.57	111.489		3491.57	-637.633
3491.67	1017.9		3491.67	249.869		3491.67	1327.82
3491.77	427.835		3491.77	-519.889		3491.77	-170.812
3491.87	-69.7575		3491.87	260.219		3491.87	14.4741
3491.96	-901.911		3491.96	615.186		3491.96	190.675
3492.06	-215.593		3492.06	247.021		3492.06	-1822.21
3492.16	-574.688		3492.16	1019.75		3492.16	-20.1486
3492.26	401.925		3492.26	622.411		3492.26	-1255.14
3492.36	-747.724		3492.36	-1071		3492.36	643.835
3492.45	666.326		3492.45	399.52		3492.45	8.76107
3492.55	274.073		3492.55	665.961		3492.55	-935.36
3492.65	-297.39		3492.65	-1286.65		3492.65	-492.512
3492.75	-173.933		3492.75	448.718		3492.75	557.323
3492.84	553.514		3492.84	607.084		3492.84	959.156
3492.94	-845.069		3492.94	-6.55799		3492.94	-1726.01
3493.04	1073.29		3493.04	1234.79		3493.04	235.806
3493.14	474.64		3493.14	-1110.87		3493.14	92.6241
3493.24	551.068		3493.24	-347.512		3493.24	198.455
3493.33	597.604		3493.33	846.876		3493.33	1871.3
3493.43	-1317.85		3493.43	1224.27		3493.43	638.151
3493.53	-765.461		3493.53	204.618		3493.53	2073.98
3493.63	-79.3539		3493.63	213.899		3493.63	560.757
3493.72	1196.41		3493.72	-1742.91		3493.72	86.486
3493.82	-110.223		3493.82	185.188		3493.82	-989.846
3493.92	563.62		3493.92	1124.15		3493.92	417.742
3494.02	2229.81		3494.02	1678.95		3494.02	2006.23
3494.12	-923.7		3494.12	905.576		3494.12	-868.389
3494.21	-1203.76		3494.21	-1230.94		3494.21	330.908
3494.31	638.852		3494.31	-306.533		3494.31	265.155
3494.41	-755.633		3494.41	-782.153		3494.41	-912.613
3494.51	120.949		3494.51	-2123.76		3494.51	-380.371
3494.6	1388.77		3494.6	146.7		3494.6	42.9072
3494.7	1376.06		3494.7	-710.726		3494.7	719.258
3494.8	-428.935		3494.8	-1485.97		3494.8	-1248.28
3494.9	738.918		3494.9	-902.006		3494.9	-2158.69
3495	-1071.42		3495	-19.8376		3495	-951.979
3495.09	-321.085		3495.09	-539.5		3495.09	1218.84
3495.19	128.82		3495.19	323.981		3495.19	1867.74
3495.29	377.253		3495.29	72.5942		3495.29	222.725
3495.39	1173.16		3495.39	711.326		3495.39	-762.218
3495.48	-819.589		3495.48	822.144		3495.48	-523.108
3495.58	-1912.16		3495.58	1085.01		3495.58	-103.972
3495.68	-162.644		3495.68	-651.108		3495.68	-1241.82
3495.78	1087.02		3495.78	-114.187		3495.78	-1263.65
3495.87	870.937		3495.87	-241.201		3495.87	-1247.44
3495.97	2520.16		3495.97	-931.139		3495.97	-1212.18
3496.07	3365.67		3496.07	198.993		3496.07	-1343.88
3496.17	1396.44		3496.17	1420.19		3496.17	-1156.53
3496.27	1086.6		3496.27	2123.49		3496.27	-286.133
3496.36	2534.3		3496.36	942.921		3496.36	174.351
3496.46	1004.66		3496.46	1573.52		3496.46	-137.063
3496.56	-1278.31		3496.56	781.285		3496.56	209.625
3496.66	-591.637		3496.66	-304.788		3496.66	-1446.59
3496.75	473.76		3496.75	-819.679		3496.75	139.308
3496.85	-1402.94		3496.85	-286.344		3496.85	1399.34
3496.95	-2214.57		3496.95	590.259		3496.95	1086.54
3497.05	-1574.06		3497.05	756.147		3497.05	995.915
3497.15	-617.425		3497.15	165.319		3497.15	-908.538
3497.24	417.429		3497.24	444.796		3497.24	-248.806
3497.34	1286.72		3497.34	198.633		3497.34	1616.15
3497.44	989.707		3497.44	90.8956		3497.44	1744.36
3497.54	505.57		3497.54	205.628		3497.54	2542.86
3497.63	1300.4		3497.63	-706.146		3497.63	1719.66
3497.73	-228.675		3497.73	1201.61		3497.73	274.776
3497.83	1327.66		3497.83	236.962		3497.83	-1244.73
3497.93	1461.83		3497.93	-500.972		3497.93	406.188
3498.03	2905.21		3498.03	-1699.1		3498.03	241.602
3498.12	985.07		3498.12	422.643		3498.12	-1190.45
3498.22	-333.267		3498.22	753.34		3498.22	-829.923
3498.32	1402.71		3498.32	-546.881		3498.32	-669.735
3498.42	1181.7		3498.42	-1388.84		3498.42	-396.778
3498.51	-83.5101		3498.51	-1402.35		3498.51	504.065
3498.61	640.78		3498.61	226.767		3498.61	495.903
3498.71	1686.35		3498.71	1030.71		3498.71	669.855
3498.81	935.279		3498.81	1709.75		3498.81	-1600.91
3498.91	-253.888		3498.91	2949.28		3498.91	1777.83
3499	685.859		3499	2104.79		3499	1880.4
3499.1	934.127		3499.1	1360.95		3499.1	1024.2
3499.2	1961.71		3499.2	1093.69		3499.2	500.79
3499.3	1487.81		3499.3	1314.59		3499.3	-177.863
3499.39	424.915		3499.39	760.256		3499.39	101.84
3499.49	1807.41		3499.49	606.064		3499.49	1147.56
3499.59	3435.56		3499.59	325.093		3499.59	1800.62
3499.69	3596.32		3499.69	1555.62		3499.69	131.907
3499.78	3417.26		3499.78	1606.09		3499.78	-159.94
3499.88	4719.59		3499.88	1094.38		3499.88	1645.87
3499.98	8092.47		3499.98	-4.12012		3499.98	1907.56
3500.08	7248.95		3500.08	1168.76		3500.08	2219.52
3500.18	9412.98		3500.18	1534.42		3500.18	1948.99
3500.27	14555.7		3500.27	2348.12		3500.27	2197.03
3500.37	19297.7		3500.37	4020.41		3500.37	2898.86
3500.47	26297.4		3500.47	5620.86		3500.47	3774.4
3500.57	36111.3		3500.57	9424.16		3500.57	4903.93
3500.66	45168.5		3500.66	12463.8		3500.66	4520.31
3500.76	57032.9		3500.76	16022.4		3500.76	6713.65
3500.86	69426		3500.86	17387.9		3500.86	9964.35
3500.96	83324.7		3500.96	21650.8		3500.96	12750.5
3501.06	93518.1		3501.06	23970.3		3501.06	14999.5
3501.15	100036		3501.15	24769.7		3501.15	16672.9
3501.25	102792		3501.25	27959.6		3501.25	14929.1
3501.35	101216		3501.35	25949.7		3501.35	16989.5
3501.45	91791.7		3501.45	23513.2		3501.45	15749.7
3501.54	74356.2		3501.54	19292.7		3501.54	13272.7
3501.64	53993.8		3501.64	14217.2		3501.64	8284.43
3501.74	29091.7		3501.74	6662.41		3501.74	3476.69
3501.84	787.51		3501.84	-1349.17		3501.84	1058.53
3501.94	-26858.2		3501.94	-7324.66		3501.94	-3294.51
3502.03	-51516		3502.03	-13361.5		3502.03	-8504.85
3502.13	-73905.2		3502.13	-19239.4		3502.13	-9654.54
3502.23	-90580.5		3502.23	-22698.5		3502.23	-11981.5
3502.33	-101290		3502.33	-25503.8		3502.33	-13552.6
3502.42	-104357		3502.42	-25567.5		3502.42	-16178.2
3502.52	-100524		3502.52	-26452.9		3502.52	-15803.6
3502.62	-93284.2		3502.62	-24949.4		3502.62	-13544
3502.72	-82167.8		3502.72	-19965.4		3502.72	-11195.9
3502.82	-71596.3		3502.82	-17232.6		3502.82	-11641.1
3502.91	-58557.1		3502.91	-13087.1		3502.91	-9357.74
3503.01	-46767.1		3503.01	-10813.8		3503.01	-5233.88
3503.11	-35981.4		3503.11	-8098.55		3503.11	-5032.33
3503.21	-29011.5		3503.21	-7241.96		3503.21	-1957.03
3503.3	-20430		3503.3	-4541.25		3503.3	-708.727
3503.4	-15869.3		3503.4	-5716.47		3503.4	-929.223
3503.5	-10692.9		3503.5	-4709.05		3503.5	-508.201
3503.6	-6400.29		3503.6	-1822.72		3503.6	-2089.6
3503.7	-4919.81		3503.7	-1208.07		3503.7	-2434.3
3503.79	-4726.81		3503.79	-639.261		3503.79	-1351.76
3503.89	-3672.11		3503.89	1046.38		3503.89	-1424.29
3503.99	-4549.52		3503.99	-227.232		3503.99	-20.3564
3504.09	-2712.12		3504.09	-1232.79		3504.09	-1393.9
3504.18	-2693		3504.18	-1226.51		3504.18	-3091.08
3504.28	-616.265		3504.28	-178.891		3504.28	-1276.86
3504.38	-2313.99		3504.38	-235.676		3504.38	-335.828
3504.48	-795.352		3504.48	-207.397		3504.48	-204.245
3504.57	217.403		3504.57	-1884.36		3504.57	237.529
3504.67	-2110.39		3504.67	1518.03		3504.67	-1026.53
3504.77	-1972.86		3504.77	633.741		3504.77	114.155
3504.87	-594.36		3504.87	514.433		3504.87	-1564
3504.97	509.171		3504.97	1568.63		3504.97	-843.673
3505.06	-1889.69		3505.06	231.715		3505.06	-9.63369
3505.16	-1453.85		3505.16	1436.97		3505.16	-195.712
3505.26	-1681.56		3505.26	1515.59		3505.26	-2858.79
3505.36	84.8975		3505.36	941.742		3505.36	-983.765
3505.45	-1304.69		3505.45	1079.63		3505.45	239.49
3505.55	-1895.59		3505.55	-995.562		3505.55	-179.914
3505.65	-591.277		3505.65	-685.705		3505.65	-1009.9
3505.75	-1342.47		3505.75	-259.726		3505.75	-1219.42
3505.85	-1628.89		3505.85	-570.557		3505.85	-562.433
3505.94	-1638.16		3505.94	829.898		3505.94	-660.883
3506.04	-2726.82		3506.04	1294.75		3506.04	860.301
3506.14	-253.556		3506.14	705.087		3506.14	1864.17
3506.24	56.7481		3506.24	-484.069		3506.24	-244.267
3506.33	738.162		3506.33	1824.3		3506.33	-1596.99
3506.43	-135.133		3506.43	1868.24		3506.43	-1595.98
3506.53	1014.15		3506.53	-25.1738		3506.53	-1314.18
3506.63	-1325.74		3506.63	337.115		3506.63	63.4406
3506.73	389.251		3506.73	-823.874		3506.73	-145.112
3506.82	518.108		3506.82	1224.85		3506.82	-256.838
3506.92	-21.1163		3506.92	1401.31		3506.92	1068.27
3507.02	-84.2277		3507.02	-458.463		3507.02	1692.24
3507.12	-971.021		3507.12	-781.402		3507.12	1400.11
3507.21	613.577		3507.21	817.506		3507.21	-446.115
3507.31	-179.482		3507.31	1293.25		3507.31	412.559
3507.41	89.792		3507.41	164.825		3507.41	-567.869
3507.51	-232.469		3507.51	889.267		3507.51	1381.62
3507.6	-2346.06		3507.6	1784.63		3507.6	800.061
3507.7	-936.879		3507.7	1333.93		3507.7	-258.534
3507.8	-318.947		3507.8	1134.17		3507.8	723.833
3507.9	-25.3154		3507.9	-620.667		3507.9	-370.846
3508	-1954.93		3508	-1431.56		3508	574.438
3508.09	-157.633		3508.09	-319.484		3508.09	-591.293
3508.19	1001.63		3508.19	615.588		3508.19	-1344.03
3508.29	1853.78		3508.29	-1217.37		3508.29	209.218
3508.39	309.6		3508.39	-1727.41		3508.39	-795.585
3508.48	204.97		3508.48	-232.56		3508.48	-714.457
3508.58	-1.13951		3508.58	1607.17		3508.58	313.597
3508.68	-431.743		3508.68	-440.229		3508.68	1036.58
3508.78	-2046.95		3508.78	-42.7768		3508.78	1684.46
3508.88	-1383.94		3508.88	-420.519		3508.88	-441.77
3508.97	-806.747		3508.97	-1291.47		3508.97	-675.129
3509.07	-781.233		3509.07	-361.587		3509.07	-143.591
3509.17	164.884		3509.17	1294.19		3509.17	-1.1143
3509.27	1033.85		3509.27	1333.94		3509.27	986.339
3509.36	602.806		3509.36	1343.68		3509.36	1313.79
3509.46	538.905		3509.46	1050.46		3509.46	629.266
3509.56	-890.614		3509.56	-587.671		3509.56	552.799
3509.66	-1076.47		3509.66	402.368		3509.66	258.433
3509.76	-641.506		3509.76	-978.387		3509.76	-1321.81
3509.85	482.24		3509.85	913.054		3509.85	-74.9282
3509.95	752.601		3509.95	346.649		3509.95	-2756.95
3510.05	2163.46		3510.05	-381.631		3510.05	-1704.91
3510.15	1193.8		3510.15	568.209		3510.15	1117.22
3510.24	2020.6		3510.24	1067.16		3510.24	1314.41
3510.34	-245.273		3510.34	1870.2		3510.34	1871.66
3510.44	-57.011		3510.44	843.274		3510.44	1503.92
3510.54	-133.722		3510.54	-738.647		3510.54	-1.81198
3510.64	-1924.34		3510.64	-1843.55		3510.64	846.47
3510.73	-1253.73		3510.73	77.6138		3510.73	48.7886
3510.83	-1307.81		3510.83	-530.151		3510.83	-1391.85
3510.93	137.355		3510.93	-963.852		3510.93	-123.444
3511.03	185.743		3511.03	1947.5		3511.03	-50.0075
3511.12	801.456		3511.12	2566.94		3511.12	-1131.52
3511.22	-685.309		3511.22	265.504		3511.22	1030.05
3511.32	-187.41		3511.32	723.237		3511.32	54.7129
3511.42	-534.852		3511.42	131.135		3511.42	1012.48
3511.52	-217.686		3511.52	-0.8146		3511.52	358.343
3511.61	655.153		3511.61	766.405		3511.61	207.308
3511.71	333.867		3511.71	-873.157		3511.71	-1770.59
3511.81	170.653		3511.81	-163.449		3511.81	-943.331
3511.91	-1078.43		3511.91	128.543		3511.91	1097.11
3512	-576.392		3512	166.814		3512	1525.71
3512.1	749.811		3512.1	64.3786		3512.1	465.498
3512.2	1140.42		3512.2	-370.706		3512.2	-1034.5
3512.3	1411.72		3512.3	-789.365		3512.3	-1690.24
3512.4	986.899		3512.4	131.448		3512.4	-1466.7
3512.49	2235.03		3512.49	1670.75		3512.49	-618.849
3512.59	1588.23		3512.59	274.57		3512.59	-344.687
3512.69	749.797		3512.69	-1241.02		3512.69	9.83753
3512.79	673.181		3512.79	-2166.9		3512.79	252.793
3512.88	2391.78		3512.88	-1329.97		3512.88	172.24
3512.98	1885.86		3512.98	478.829		3512.98	2736.22
3513.08	483.707		3513.08	1630.57		3513.08	1592.78
3513.18	2167.82		3513.18	2076.39		3513.18	-167.013
3513.27	2230.93		3513.27	-355.547		3513.27	-216.038
3513.37	2807.83		3513.37	1294.97		3513.37	-32.1782
3513.47	1443.23		3513.47	2132.12		3513.47	-188.323
3513.57	-733.126		3513.57	2602.08		3513.57	254.64
3513.67	-1065.17		3513.67	862.13		3513.67	-1732.13
3513.76	363.628		3513.76	-410.352		3513.76	-2406.38
3513.86	529.312		3513.86	-221.856		3513.86	-500.823
3513.96	1512.48		3513.96	-198.728		3513.96	1156.95
3514.06	934.864		3514.06	-45.031		3514.06	-404.481
3514.15	1974.6		3514.15	-1268.23		3514.15	508.81
3514.25	1071.08		3514.25	1369.29		3514.25	1047.42
3514.35	1389.57		3514.35	540.84		3514.35	-696.017
3514.45	3630.08		3514.45	-965.539		3514.45	-135.204
3514.55	2091.23		3514.55	773.332		3514.55	849.68
3514.64	2642.03		3514.64	1674.76		3514.64	-202.801
3514.74	3714.01		3514.74	-340.542		3514.74	-658.958
3514.84	3913.54		3514.84	693.618		3514.84	1057.3
3514.94	7459.86		3514.94	720.196		3514.94	446.238
3515.03	11998.2		3515.03	2592.42		3515.03	1571
3515.13	15076.3		3515.13	5236.45		3515.13	3010.58
3515.23	21194.1		3515.23	5477.92		3515.23	4848.25
3515.33	26804.4		3515.33	5990.75		3515.33	1829.14
3515.43	35190.5		3515.43	8504.32		3515.43	5861.96
3515.52	45683.6		3515.52	11053.1		3515.52	9133.18
3515.62	57085.8		3515.62	14143.2		3515.62	9328.74
3515.72	70329.5		3515.72	17259.8		3515.72	11608.9
3515.82	82526.2		3515.82	21643		3515.82	12584.7
3515.91	92088.4		3515.91	24903		3515.91	13793
3516.01	98845.8		3516.01	24948.4		3516.01	14648.8
3516.11	103604		3516.11	25644.3		3516.11	15466
3516.21	100824		3516.21	25151.6		3516.21	15846.1
3516.3	91958.6		3516.3	22797.1		3516.3	15090
3516.4	76520		3516.4	19673.1		3516.4	13354.8
3516.5	54414.4		3516.5	13437.5		3516.5	9367.41
3516.6	27043.7		3516.6	6619.75		3516.6	3553.91
3516.7	794.38		3516.7	-2527.33		3516.7	786.106
3516.79	-25726.7		3516.79	-7717.68		3516.79	-3352.9
3516.89	-52639.6		3516.89	-13303.1		3516.89	-7198.13
3516.99	-74751.1		3516.99	-17594.4		3516.99	-12330.5
3517.09	-92350.4		3517.09	-22708.9		3517.09	-13785.1
3517.18	-100938		3517.18	-27164.1		3517.18	-15888.9
3517.28	-103208		3517.28	-28025.2		3517.28	-16941.2
3517.38	-100253		3517.38	-26695		3517.38	-17653.9
3517.48	-94460.3		3517.48	-23344.9		3517.48	-16539.8
3517.58	-85785.3		3517.58	-21558.7		3517.58	-14128.4
3517.67	-72794.3		3517.67	-18696.6		3517.67	-13318.4
3517.77	-58881.9		3517.77	-14591.5		3517.77	-10727.7
3517.87	-48202.4		3517.87	-11411.8		3517.87	-7100.22
3517.97	-36516		3517.97	-10492.8		3517.97	-5292.58
3518.06	-26859.5		3518.06	-5642.56		3518.06	-5130.58
3518.16	-20556.4		3518.16	-6082.2		3518.16	-2789.62
3518.26	-15662.3		3518.26	-3818.54		3518.26	-1497.91
3518.36	-9797.94		3518.36	-3862.38		3518.36	-1812.39
3518.46	-5797.37		3518.46	-2077.53		3518.46	-2216.03
3518.55	-5297.46		3518.55	52.4911		3518.55	-1278.67
3518.65	-4497.89		3518.65	-1201.31		3518.65	-463.672
3518.75	-3177.68		3518.75	-2653.03		3518.75	-114.203
3518.85	-3233.83		3518.85	-1380.57		3518.85	-349.617
3518.94	-3745.73		3518.94	-1126.45		3518.94	-1130.75
3519.04	-956.937		3519.04	-3050.76		3519.04	-26.6707
3519.14	-580.149		3519.14	-2581.87		3519.14	79.7065
3519.24	308.77		3519.24	794.503		3519.24	381.84
3519.34	-501.214		3519.34	-516.123		3519.34	-217.52
3519.43	-1085.26		3519.43	-1142.03		3519.43	540.285
3519.53	-814.938		3519.53	-1079.62		3519.53	1771.24
3519.63	-620.345		3519.63	-437.891		3519.63	-1695.06
3519.73	-1218.81		3519.73	-215.191		3519.73	-972.209
3519.82	-530.301		3519.82	-716.003		3519.82	-1775.89
3519.92	-888.232		3519.92	-1163.93		3519.92	-52.8596
3520.02	-531.502		3520.02	-1115.7		3520.02	878.046
3520.12	-2501.32		3520.12	-1189.11		3520.12	593.949
3520.22	-2224.98		3520.22	-1608.99		3520.22	1987.96
3520.31	-1219.71		3520.31	-658.135		3520.31	1054.19
3520.41	-1494.79		3520.41	-192.373		3520.41	-1068.24
3520.51	-810.692		3520.51	-97.5702		3520.51	-586.257
3520.61	229.896		3520.61	-437.647		3520.61	-461.811
3520.7	-3.74286		3520.7	-489.532		3520.7	-1391.86
3520.8	114.763		3520.8	-552.134		3520.8	-1810.34
3520.9	63.8365		3520.9	-1030.35		3520.9	-941.201
3521	-1371.21		3521	-983.088		3521	924.618
3521.09	477.778		3521.09	-350.324		3521.09	770.136
3521.19	-994.12		3521.19	-1019.03		3521.19	1529.36
3521.29	-488.73		3521.29	236.829		3521.29	-1006.67
3521.39	81.209		3521.39	998.327		3521.39	527.077
3521.49	302.923		3521.49	-90.482		3521.49	1724.64
3521.58	128.5		3521.58	741.424		3521.58	1079.02
3521.68	195.942		3521.68	-1539.96		3521.68	549.229
3521.78	31.3039		3521.78	-2039.6		3521.78	-1613.73
3521.88	483.753		3521.88	-1566.48		3521.88	122.178
3521.97	1577.47		3521.97	-547.544		3521.97	-629.028
3522.07	-94.4559		3522.07	80.2318		3522.07	-818.334
3522.17	-460.052		3522.17	458.841		3522.17	-1185.74
3522.27	-268.314		3522.27	702.282		3522.27	-284.252
3522.37	-257.131		3522.37	510.585		3522.37	-1824.85
3522.46	-77.3332		3522.46	1169.79		3522.46	-2789.5
3522.56	592.188		3522.56	-1065.07		3522.56	-1326.2
3522.66	632.432		3522.66	-1163.01		3522.66	-184.935
3522.76	29.3678		3522.76	-736.015		3522.76	-594.72
3522.85	-1338.96		3522.85	245.909		3522.85	-1346.55
3522.95	-1263.43		3522.95	566.796		3522.95	-504.394
3523.05	-520.995		3523.05	-277.339		3523.05	665.744
3523.15	-971.728		3523.15	-648.517		3523.15	-849.144
3523.25	-226.795		3523.25	-117.779		3523.25	-1258.08
3523.34	-1890.33		3523.34	962.842		3523.34	-616.094
3523.44	-371.391		3523.44	-78.6685		3523.44	-47.185
3523.54	2733.98		3523.54	151.679		3523.54	77.6376
3523.64	-392.307		3523.64	554.86		3523.64	1670.36
3523.73	149.598		3523.73	594.839		3523.73	531.956
3523.83	-1526.35		3523.83	477.605		3523.83	-1033.58
3523.93	-38.0171		3523.93	1037.19		3523.93	1263.78
3524.03	396.825		3524.03	877.651		3524.03	2146.06
3524.13	-914.583		3524.13	568.05		3524.13	1934.31
3524.22	337.932		3524.22	-780.57		3524.22	443.537
3524.32	133.534		3524.32	-456.168		3524.32	-453.218
3524.42	239.443		3524.42	-810.689		3524.42	-1082.93
3524.52	68.8979		3524.52	-792.074		3524.52	-781.55
3524.61	255.04		3524.61	-424.286		3524.61	1125.93
3524.71	1601.85		3524.71	335.668		3524.71	178.513
3524.81	814.182		3524.81	-808.244		3524.81	-170.823
3524.91	-304.077		3524.91	-447.055		3524.91	-413.098
3525	-3749.99		3525	-630.78		3525	-16.3192
3525.1	-2604.61		3525.1	-2120.43		3525.1	-1438.5
3525.2	923.926		3525.2	110.957		3525.2	281.351
3525.3	416.466		3525.3	-264.654		3525.3	-183.801
3525.4	989.9		3525.4	139.709		3525.4	-333.969
3525.49	2288.25		3525.49	1332.05		3525.49	-813.151
3525.59	2734.61		3525.59	1541.39		3525.59	-1387.33
3525.69	84.0231		3525.69	-952.248		3525.69	-2141.5
3525.79	-1718.53		3525.79	-304.883		3525.79	-1232.67
3525.88	1449.92		3525.88	2444.48		3525.88	629.166
3525.98	2456.45		3525.98	2042.87		3525.98	1253.01
3526.08	661.182		3526.08	-559.692		3526.08	224.889
3526.18	-1183.79		3526.18	-868.18		3526.18	-1335.19
3526.28	-5.45386		3526.28	-951.592		3526.28	-823.219
3526.37	239.141		3526.37	-1455.94		3526.37	-479.21
3526.47	-104.976		3526.47	-798.212		3526.47	118.843
3526.57	-253.688		3526.57	378.615		3526.57	33.9584
3526.67	1628.12		3526.67	-84.4261		3526.67	-1700.85
3526.76	2116.5		3526.76	-1101.33		3526.76	-1832.56
3526.86	1172.4		3526.86	-1512.09		3526.86	-890.202
3526.96	-375.146		3526.96	-2092.72		3526.96	148.244
3527.06	-959.026		3527.06	-1305.19		3527.06	56.7928
3527.16	-153.073		3527.16	292.56		3527.16	-2820.53
3527.25	557.817		3527.25	1286.54		3527.25	-1319.71
3527.35	1546.67		3527.35	662.763		3527.35	20.2548
3527.45	-1013.49		3527.45	344.236		3527.45	40.3739
3527.55	-2408.49		3527.55	-207.004		3527.55	672.669
3527.64	-486.106		3527.64	-629.896		3527.64	1239.18
3527.74	661.875		3527.74	303.613		3527.74	-563.073
3527.84	2108.59		3527.84	-1519.45		3527.84	-1038.06
3527.94	58.1478		3527.94	-1334.04		3527.94	-373.757
3528.04	819.799		3528.04	783.892		3528.04	244.863
3528.13	2699.91		3528.13	-384.56		3528.13	-111.141
3528.23	-112.095		3528.23	-332.291		3528.23	1944.3
3528.33	-19.8744		3528.33	710.789		3528.33	1699.23
3528.43	242.932		3528.43	45.7668		3528.43	-562.295
3528.52	-1078.17		3528.52	-1861.23		3528.52	984.811
3528.62	-648.398		3528.62	-1413		3528.62	2297.66
3528.72	-1249.74		3528.72	-598.301		3528.72	1385.41
3528.82	1440.1		3528.82	944.201		3528.82	110.264
3528.92	985.951		3528.92	1226.97		3528.92	-839.505
3529.01	1496.83		3529.01	-489.257		3529.01	-284.435
3529.11	427.846		3529.11	-896.181		3529.11	-1537.74
3529.21	741.527		3529.21	-1106.67		3529.21	-596.121
3529.31	829.706		3529.31	813.745		3529.31	-1215.46
3529.4	904.38		3529.4	1504.58		3529.4	-648.381
3529.5	1545.6		3529.5	1078.37		3529.5	125.316
3529.6	3092.02		3529.6	682.822		3529.6	1196.38
3529.7	3437.03		3529.7	548.833		3529.7	140.75
3529.79	4369.35		3529.79	413.152		3529.79	671.907
3529.89	5144.08		3529.89	941.144		3529.89	2958.78
3529.99	5435.2		3529.99	1839.15		3529.99	1938.71
3530.09	10241.1		3530.09	2347.87		3530.09	2279.25
3530.19	11858.2		3530.19	4548.25		3530.19	2788.49
3530.28	15362.3		3530.28	3559.27		3530.28	3333.94
3530.38	23109.7		3530.38	6376.24		3530.38	3408.69
3530.48	28100.6		3530.48	5854.54		3530.48	4567.73
3530.58	33863.3		3530.58	9824.06		3530.58	4939.94
3530.67	40234.5		3530.67	10916.6		3530.67	6228.14
3530.77	47400.6		3530.77	11821.7		3530.77	8575.65
3530.87	50293		3530.87	13187.3		3530.87	8079.15
3530.97	53966.1		3530.97	14325.2		3530.97	7796.49
3531.07	51449.5		3531.07	11766.3		3531.07	6498.94
3531.16	45739.2		3531.16	11288.2		3531.16	9091.48
3531.26	37810		3531.26	9865.39		3531.26	6361.65
3531.36	26795.9		3531.36	5683.79		3531.36	4418.17
3531.46	13784.7		3531.46	4597.31		3531.46	3738.6
3531.55	133.519		3531.55	1290.46		3531.55	1371.93
3531.65	-13173.3		3531.65	-4031.12		3531.65	-1724.94
3531.75	-26191.8		3531.75	-7732.56		3531.75	-2403.78
3531.85	-36933.8		3531.85	-10744.1		3531.85	-4686.78
3531.95	-45016.9		3531.95	-11502.6		3531.95	-6712.76
3532.04	-50255.4		3532.04	-14388.6		3532.04	-8849.48
3532.14	-51436.5		3532.14	-15491.1		3532.14	-10184.1
3532.24	-50390.6		3532.24	-11625.3		3532.24	-9308.57
3532.34	-46226.6		3532.34	-10645.7		3532.34	-6918.25
3532.43	-41462.9		3532.43	-10411.5		3532.43	-6391.06
3532.53	-35368		3532.53	-8098.83		3532.53	-5042.95
3532.63	-30160.7		3532.63	-6958.42		3532.63	-4295.58
3532.73	-22866.3		3532.73	-4889.92		3532.73	-3854.88
3532.82	-16483.3		3532.82	-3885.25		3532.82	-2695.88
3532.92	-12932.8		3532.92	-2416.3		3532.92	-1665.22
3533.02	-10019.9		3533.02	-1682.16		3533.02	-733.879
3533.12	-6668.06		3533.12	-854.14		3533.12	-1757.71
3533.22	-3381.49		3533.22	-802.462		3533.22	-2620.39
3533.31	-2497.15		3533.31	-1121.77		3533.31	526.446
3533.41	-5038.03		3533.41	-736.473		3533.41	274.305
3533.51	-3471.76		3533.51	272.376		3533.51	-48.5449
3533.61	-3384.97		3533.61	-638.813		3533.61	-1718.2
3533.7	-1856.65		3533.7	-816.488		3533.7	181.648
3533.8	-2206.97		3533.8	79.6073		3533.8	799.102
3533.9	-2645.09		3533.9	159.45		3533.9	2022.64
3534	-3122.81		3534	-246.138		3534	3093.81
3534.1	-2244.52		3534.1	-1707.49		3534.1	890.85
3534.19	-2685.22		3534.19	-1219.36		3534.19	-296.861
3534.29	-373.475		3534.29	-77.3693		3534.29	-191.494
3534.39	-89.0473		3534.39	830.281		3534.39	277.447
3534.49	-957.964		3534.49	-891.91		3534.49	-328.736
3534.58	983.108		3534.58	-1075.61		3534.58	-625.839
3534.68	931.176		3534.68	-1643.56		3534.68	-289.708
3534.78	-166.988		3534.78	-369.576		3534.78	634.776
3534.88	-627.822		3534.88	917.49		3534.88	209.699
3534.98	-308.917		3534.98	-463.263		3534.98	-255.878
3535.07	-558.913		3535.07	1403.26		3535.07	-523.899
3535.17	472.56		3535.17	343.143		3535.17	-281.307
3535.27	-200.154		3535.27	-980.519		3535.27	-772.049
3535.37	364.208		3535.37	-1335.66		3535.37	-836.087
3535.46	-898.18		3535.46	571.752		3535.46	-1345.39
3535.56	159.832		3535.56	23.7667		3535.56	-1834.94
3535.66	-1429.58		3535.66	-345.575		3535.66	-2761.71
3535.76	-670.216		3535.76	15.7756		3535.76	-1119.66
3535.86	246.069		3535.86	-1071.14		3535.86	-410.784
3535.95	569.363		3535.95	-850.312		3535.95	-1147.06
3536.05	-545.276		3536.05	1247.29		3536.05	-2519.47
3536.15	-691.764		3536.15	-469.329		3536.15	-1351.01
3536.25	-4.98837		3536.25	-1117.13		3536.25	111.328
3536.34	-1101.85		3536.34	-2178.09		3536.34	1219.57
3536.44	102.71		3536.44	-1319.19		3536.44	-1990.27
3536.54	755.7		3536.54	-280.44		3536.54	-2266.2
3536.64	-330.844		3536.64	317.179		3536.64	-1207.21
3536.74	-656.855		3536.74	-309.319		3536.74	-1975.3
3536.83	-1660.26		3536.83	-782.916		3536.83	-176.439
3536.93	-38.0215		3536.93	-741.603		3536.93	1146.36
3537.03	-40.1364		3537.03	115.622		3537.03	-445.89
3537.13	369.399		3537.13	-71.2405		3537.13	-517.196
3537.22	1731.62		3537.22	197.818		3537.22	158.45
3537.32	-336.413		3537.32	1279.81		3537.32	267.057
3537.42	-147.671		3537.42	491.751		3537.42	412.63
3537.52	2922.85		3537.52	367.633		3537.52	1764.17
3537.61	1683.13		3537.61	-697.544		3537.61	87.6704
3537.71	506.193		3537.71	334.224		3537.71	-985.861
3537.81	-12.9215		3537.81	1081.95		3537.81	-762.419
3537.91	767.818		3537.91	-1434.37		3537.91	902
3538.01	-114.585		3538.01	-1936.71		3538.01	-45.6026
3538.1	-1084.15		3538.1	-1947.1		3538.1	1701.77
3538.2	-576.867		3538.2	-1052.53		3538.2	-47.8805
3538.3	-1091.72		3538.3	-602.992		3538.3	1872.45
3538.4	154.332		3538.4	603.522		3538.4	70.762
3538.49	475.291		3538.49	-1566.99		3538.49	-1221.94
3538.59	-870.858		3538.59	-1347.52		3538.59	1058.34
3538.69	64.8776		3538.69	-2411.09		3538.69	-1826.39
3538.79	-652.488		3538.79	-1851.68		3538.79	-110.139
3538.89	-1042.93		3538.89	70.7138		3538.89	-370.9
3538.98	-1437.42		3538.98	-113.909		3538.98	-693.67
3539.08	-247.989		3539.08	388.45		3539.08	540.549
3539.18	728.359		3539.18	1353.79		3539.18	1279.76
3539.28	2257.63		3539.28	698.106		3539.28	-709.051
3539.37	909.837		3539.37	1020.41		3539.37	-1704.87
3539.47	1393.01		3539.47	2614.7		3539.47	666.314
3539.57	880.135		3539.57	544.986		3539.57	788.486
3539.67	943.201		3539.67	-966.747		3539.67	1348.65
3539.77	62.202		3539.77	-429.496		3539.77	1710.8
3539.86	251.155		3539.86	929.743		3539.86	-65.0515
3539.96	321.08		3539.96	-11.0251		3539.96	-1209.91
3540.06	447.978		3540.06	-1078.8		3540.06	-1429.77
3540.16	-398.167		3540.16	-377.585		3540.16	-931.642
3540.25	-254.363		3540.25	1149.62		3540.25	-1586.52
3540.35	-1198.6		3540.35	614.807		3540.35	186.598
3540.45	-63.8618		3540.45	-665.008		3540.45	1510.71
3540.55	-1319.14		3540.55	-1235.83		3540.55	-399.178
3540.65	-197.443		3540.65	489.348		3540.65	-1189.07
3540.74	430.212		3540.74	398.512		3540.74	-75.9716
3540.84	-1174.17		3540.84	-1450.33		3540.84	631.123
3540.94	-2292.57		3540.94	-382.183		3540.94	981.214
3541.04	-110.985		3541.04	2164.96		3541.04	644.304
3541.13	-514.413		3541.13	1065.11		3541.13	-219.608
3541.23	-854.872		3541.23	-1162.76		3541.23	1738.47
3541.33	-1402.36		3541.33	-1741.63		3541.33	631.552
3541.43	-1159.87		3541.43	802.494		3541.43	134.627
3541.52	-363.394		3541.52	434.614		3541.52	348.701
3541.62	538.08		3541.62	-550.267		3541.62	-655.227
3541.72	-108.467		3541.72	-80.1534		3541.72	-724.157
3541.82	-189.043		3541.82	380.953		3541.82	-9.09247
3541.92	-834.639		3541.92	340.054		3541.92	68.9693
3542.01	741.758		3542.01	-1949.85		3542.01	801.03
3542.11	-334.847		3542.11	-970.747		3542.11	1286.09
3542.21	901.535		3542.21	343.349		3542.21	867.149
3542.31	-1134.11		3542.31	1009.44		3542.31	1113.2
3542.4	-1322.77		3542.4	1013.52		3542.4	-320.744
3542.5	-1948.44		3542.5	-272.394		3542.5	1615.31
3542.6	-774.107		3542.6	-980.311		3542.6	3415.36
3542.7	-896.783		3542.7	-1273.23		3542.7	1570.41
3542.8	-1762.48		3542.8	-1142.15		3542.8	611.453
3542.89	73.8113		3542.89	-55.0806		3542.89	-174.503
3542.99	-207.912		3542.99	599.989		3542.99	-1426.46
3543.09	-331.634		3543.09	317.058		3543.09	-572.418
3543.19	-910.357		3543.19	382.128		3543.19	-1277.38
3543.28	20.9079		3543.28	1240.19		3543.28	-490.335
3543.38	449.155		3543.38	1273.26		3543.38	659.703
3543.48	-1054.61		3543.48	-947.685		3543.48	234.739
3543.58	47.6242		3543.58	-191.626		3543.58	-129.225
3543.68	560.861		3543.68	277.433		3543.68	1321.81
3543.77	578.091		3543.77	-168.509		3543.77	2762.85
3543.87	-819.694		3543.87	820.545		3543.87	2013.88
3543.97	-2251.49		3543.97	-163.405		3543.97	-412.09
3544.07	-1127.29		3544.07	-321.355		3544.07	-1377.06
3544.16	328.909		3544.16	686.696		3544.16	-242.029
3544.26	487.11		3544.26	1037.75		3544.26	-815.998
3544.36	-1605.7		3544.36	286.794		3544.36	-2228.97
3544.46	-1314.53		3544.46	776.838		3544.46	-806.942
3544.56	792.645		3544.56	63.8805		3544.56	111.084
3544.65	858.818		3544.65	-459.076		3544.65	-97.8896
3544.75	-163.007		3544.75	2258.97		3544.75	887.137
3544.85	551.161		3544.85	420.01		3544.85	-704.837
3544.95	418.315		3544.95	-2101.95		3544.95	-1820.81
3545.04	-290.538		3545.04	-2557.91		3545.04	-14.791
3545.14	22.6112		3545.14	-1500.88		3545.14	257.232
3545.24	1332.76		3545.24	1332.16		3545.24	-752.745
3545.34	1645.91		3545.34	-804.801		3545.34	491.278
3545.44	1335.05		3545.44	727.233		3545.44	-43.7009
3545.53	356.18		3545.53	684.265		3545.53	304.319
3545.63	-1121.69		3545.63	-341.702		3545.63	421.338
3545.73	315.441		3545.73	259.331		3545.73	-940.641
3545.83	507.574		3545.83	-48.6358		3545.83	-296.621
3545.92	-1764.3		3545.92	-124.605		3545.92	-558.602
3546.02	-1369.19		3546.02	597.424		3546.02	-649.584
3546.12	-450.077		3546.12	485.452		3546.12	-1375.57
3546.22	-604.961		3546.22	226.481		3546.22	-1940.55
3546.31	-2593.84		3546.31	-1221.49		3546.31	-1740.53
3546.41	-728.731		3546.41	1174.54		3546.41	-883.514
3546.51	642.372		3546.51	809.565		3546.51	-677.499
3546.61	970.47		3546.61	-330.411		3546.61	-1147.48
3546.71	3571.57		3546.71	-323.386		3546.71	369.532
3546.8	-40.325		3546.8	612.64		3546.8	-166.452
3546.9	-1507.22		3546.9	494.666		3546.9	-782.437
3547	-967.129		3547	37.6895		3547	-416.422
3547.1	-1508.04		3547.1	2913.71		3547.1	737.591
3547.19	-644.955		3547.19	-184.267		3547.19	853.604
3547.29	-17.8623		3547.29	-454.244		3547.29	-635.382
3547.39	791.23		3547.39	785.78		3547.39	-369.367
3547.49	-509.683		3547.49	-389.199		3547.49	-1080.35
3547.59	-93.605		3547.59	81.8209		3547.59	-751.342
3547.68	-1203.53		3547.68	639.84		3547.68	499.67
3547.78	-816.447		3547.78	782.861		3547.78	-565.318
3547.88	34.637		3547.88	-746.118		3547.88	-943.305
3547.98	388.717		3547.98	-1926.1		3547.98	-100.293
3548.07	-263.212		3548.07	-1491.08		3548.07	42.718
3548.17	1346.86		3548.17	-864.063		3548.17	-893.272
3548.27	1590.93		3548.27	-886.045		3548.27	426.739
3548.37	88.0034		3548.37	200.974		3548.37	1529.75
3548.47	-401.923		3548.47	1378.99		3548.47	2000.76
3548.56	-952.856		3548.56	-1615.99		3548.56	-484.228
3548.66	-311.795		3548.66	63.0242		3548.66	701.782
3548.76	-1036.73		3548.76	474.04		3548.76	1843.79
3548.86	1471.34		3548.86	-1396.94		3548.86	720.802
3548.95	1577.4		3548.95	1321.07		3548.95	-677.188
3549.05	2322.47		3549.05	1678.09		3549.05	1483.82
3549.15	-658.477		3549.15	430.104		3549.15	840.83
3549.25	-3063.42		3549.25	-379.882		3549.25	-913.161
3549.34	-53.3621		3549.34	643.133		3549.34	-1619.15
3549.44	-1432.3		3549.44	1804.15		3549.44	-242.142
3549.54	-344.241		3549.54	744.163		3549.54	114.867
3549.64	-1182.19		3549.64	-1666.82		3549.64	-975.125
3549.74	-2324.14		3549.74	-1514.81		3549.74	-3443.12
3549.83	-627.085		3549.83	-1932.8		3549.83	-108.11
3549.93	-1689.03		3549.93	492.216		3549.93	1933.9
3550.03	671.027		3550.03	1682.23		3550.03	-947.092
3550.13	285.077		3550.13	168.243		3550.13	-426.085
3550.22	-3178.88		3550.22	1445.25		3550.22	-1450.08
3550.32	-1680.83		3550.32	-520.734		3550.32	-63.0707
3550.42	-430.779		3550.42	-1875.72		3550.42	-734.063
3550.52	-1232.73		3550.52	-941.708		3550.52	1615.95
3550.62	-1415.68		3550.62	591.304		3550.62	1358.95
3550.71	-378.637		3550.71	-356.686		3550.71	1907.96
3550.81	-407.595		3550.81	-1158.68		3550.81	137.965
3550.91	-78.5492		3550.91	744.336		3550.91	412.972
3551.01	1364.5		3551.01	1250.35		3551.01	0.97981
3551.1	257.545		3551.1	47.3601		3551.1	164.987
3551.2	146.585		3551.2	-539.63		3551.2	1185.99
3551.3	398.623		3551.3	-1658.62		3551.3	-1527
3551.4	-902.336		3551.4	60.3899		3551.4	-1096.99
3551.5	-390.291		3551.5	372.401		3551.5	98.0119
3551.59	-41.2474		3551.59	-1128.59		3551.59	-1409.98
3551.69	-1706.21		3551.69	-641.578		3551.69	-953.976
3551.79	-1122.17		3551.79	993.431		3551.79	-1022.97
3551.89	777.863		3551.89	1465.44		3551.89	948.035
3551.98	451.904		3551.98	675.45		3551.98	-2276.96
3552.08	136.945		3552.08	499.46		3552.08	-722.952
3552.18	1250.98		3552.18	56.4699		3552.18	24.0539
3552.28	-1225.98		3552.28	624.478		3552.28	-1048.94
3552.38	647.049		3552.38	2119.49		3552.38	430.064
3552.47	-735.914		3552.47	2742.5		3552.47	210.07
3552.57	-1488.87		3552.57	409.506		3552.57	-986.924
3552.67	1590.16		3552.67	-747.485		3552.67	-288.919
3552.77	410.194		3552.77	-500.477		3552.77	-157.914
3552.86	841.224		3552.86	-593.47		3552.86	-1242.91
3552.96	1067.26		3552.96	1905.54		3552.96	-914.904
3553.06	84.2941		3553.06	-1221.45		3553.06	-1209.9
3553.16	-742.67		3553.16	-1976.44		3553.16	333.107
3553.26	-293.639		3553.26	-1247.44		3553.26	288.112
3553.35	19.3897		3553.35	-1169.43		3553.35	647.116
3553.45	-699.581		3553.45	-807.421		3553.45	87.1206
3553.55	-766.547		3553.55	-1349.41		3553.55	-238.874
3553.65	-342.512		3553.65	520.596		3553.65	-237.869
3553.74	1618.52		3553.74	-1339.4		3553.74	-1089.86
3553.84	433.546		3553.84	-275.389		3553.84	-965.86
3553.94	966.573		3553.94	-909.382		3553.94	481.144
3554.04	-1586.4		3554.04	-1429.37		3554.04	1630.15
3554.14	-1366.36		3554.14	343.634		3554.14	-968.846
3554.23	-1054.33		3554.23	-770.358		3554.23	-662.841
3554.33	-502.305		3554.33	-480.352		3554.33	-675.837
3554.43	1573.72		3554.43	817.655		3554.43	-1151.83
3554.53	463.748		3554.53	-1093.34		3554.53	-472.829
3554.62	-270.221		3554.62	840.669		3554.62	287.176
3554.72	-476.19		3554.72	-1954.32		3554.72	43.1803
3554.82	-1207.16		3554.82	-1241.32		3554.82	-1416.82
3554.92	-1129.14		3554.92	-1269.31		3554.92	-322.812
3555.01	-2174.11		3555.01	-1087.3		3555.01	-1337.81
3555.11	-1877.09		3555.11	-154.297		3555.11	-674.804
3555.21	-2413.06		3555.21	-936.289		3555.21	853.201
3555.31	878.972		3555.31	-924.282		3555.31	431.205
3555.41	1388.99		3555.41	-1392.28		3555.41	-52.7913
3555.5	-1559.98		3555.5	-348.271		3555.5	478.212
3555.6	-161.955		3555.6	1848.74		3555.6	-748.784
3555.7	-841.926		3555.7	-821.257		3555.7	-70.7793
3555.8	-979.899		3555.8	-243.25		3555.8	428.225
3555.89	-326.876		3555.89	-634.244		3555.89	-1774.77
3555.99	673.146		3555.99	714.762		3555.99	-72.7682
3556.09	3516.17		3556.09	887.768		3556.09	558.236
3556.19	437.198		3556.19	0.77464		3556.19	-218.76
3556.29	-793.774		3556.29	233.782		3556.29	-340.756
3556.38	-712.75		3556.38	219.788		3556.38	-502.752
3556.48	1313.27		3556.48	-169.207		3556.48	-995.749
3556.58	-186.707		3556.58	409.798		3556.58	28.2543
3556.68	411.319		3556.68	958.805		3556.68	774.258
3556.77	913.347		3556.77	1060.81		3556.77	99.2625
3556.87	-211.629		3556.87	236.818		3556.87	-85.7338
3556.97	-1676.61		3556.97	-631.177		3556.97	-461.731
3557.07	172.413		3557.07	-949.172		3557.07	-232.727
3557.17	-930.563		3557.17	457.835		3557.17	-1541.72
3557.26	-2095.54		3557.26	34.8412		3557.26	-1519.72
3557.36	-165.511		3557.36	777.848		3557.36	79.2843
3557.46	1308.51		3557.46	251.853		3557.46	1340.29
3557.56	-221.47		3557.56	1277.86		3557.56	1134.29
3557.65	-358.447		3557.65	1499.86		3557.65	-12.7059
3557.75	788.579		3557.75	-974.13		3557.75	1234.3
3557.85	-1578.4		3557.85	-705.124		3557.85	366.302
3557.95	-153.373		3557.95	-805.118		3557.95	-215.695
3558.04	581.646		3558.04	308.887		3558.04	415.308
3558.14	-359.333		3558.14	1831.89		3558.14	-1249.69
3558.24	143.692		3558.24	207.898		3558.24	-352.685
3558.34	-38.2823		3558.34	-1713.1		3558.34	-1979.68
3558.44	-1202.26		3558.44	-518.089		3558.44	-2323.68
3558.53	424.761		3558.53	102.916		3558.53	139.326
3558.63	-621.219		3558.63	1288.92		3558.63	-711.671
3558.73	522.804		3558.73	543.926		3558.73	1395.33
3558.83	699.83		3558.83	-1475.07		3558.83	897.336
3558.92	1323.85		3558.92	-757.061		3558.92	-1125.66
3559.02	-562.125		3559.02	-332.056		3559.02	-2665.66
3559.12	404.894		3559.12	754.949		3559.12	41.3462
3559.22	230.916		3559.22	-1108.05		3559.22	302.35
3559.32	-1087.06		3559.32	-2383.04		3559.32	298.353
3559.41	-1829.03		3559.41	-502.033		3559.41	855.357
3559.51	-495.012		3559.51	-1354.03		3559.51	-840.639
3559.61	-166.993		3559.61	-1046.02		3559.61	-1067.64
3559.71	-313.972		3559.71	-700.017		3559.71	-50.6333
3559.8	-2927.95		3559.8	-737.011		3559.8	268.37
3559.9	-2445.92		3559.9	-1021		3559.9	-2081.63
3560	-580.899		3560	47.0009		3560	-946.622

## Sheet: Fig. 3F
ABTS·		Ptzyme@ZIF + ABTS			Ptzyme@L-ZIF + ABTS			Ptzyme@D-ZIF + ABTS
0	0.76322		0	0.76322		0	0.76322		0	0.76322
10	0.76303		10	0.75184		10	0.74426		10	0.73978
20	0.76272		20	0.74434		20	0.73196		20	0.71552
30	0.76236		30	0.7404		30	0.71785		30	0.69476
40	0.76194		40	0.7372		40	0.70498		40	0.67947
50	0.76154		50	0.73375		50	0.69433		50	0.66665
60	0.76106		60	0.72816		60	0.68527		60	0.65675
70	0.76057		70	0.72345		70	0.67665		70	0.64677
80	0.75983		80	0.72022		80	0.66926		80	0.63895
90	0.75936		90	0.71575		90	0.65985		90	0.62982
100	0.75876		100	0.71237		100	0.64965		100	0.62129
110	0.75814		110	0.70959		110	0.64283		110	0.61452
120	0.75749		120	0.70669		120	0.63634		120	0.60654
130	0.75699		130	0.7036		130	0.62895		130	0.59872
140	0.75657		140	0.70183		140	0.62247		140	0.59153
150	0.75641		150	0.70021		150	0.61731		150	0.58382
160	0.75614		160	0.69748		160	0.61198		160	0.57665
170	0.75609		170	0.69422		170	0.60772		170	0.57004
180	0.75594		180	0.69		180	0.6032		180	0.56274
190	0.75601		190	0.68644		190	0.598		190	0.55665
200	0.75603		200	0.68308		200	0.59117		200	0.55134
210	0.75627		210	0.68484		210	0.58612		210	0.54425
220	0.75626		220	0.68134		220	0.58166		220	0.53828
230	0.75635		230	0.67906		230	0.57695		230	0.53324
240	0.75647		240	0.67656		240	0.57342		240	0.52776
250	0.7566		250	0.67393		250	0.56702		250	0.52195
260	0.75684		260	0.67206		260	0.56275		260	0.51802
270	0.75691		270	0.669		270	0.55827		270	0.51213
280	0.75695		280	0.66622		280	0.55349		280	0.50659
290	0.75699		290	0.66297		290	0.55042		290	0.5026
300	0.75692		300	0.6613		300	0.5469		300	0.49943
310	0.75656		310	0.65874		310	0.54362		310	0.49317
320	0.75641		320	0.65646		320	0.53941		320	0.488
330	0.7559		330	0.65476		330	0.53456		330	0.48448
340	0.75569		340	0.6516		340	0.53126		340	0.47827
350	0.75537		350	0.64905		350	0.52858		350	0.47317
360	0.75514		360	0.64665		360	0.52484		360	0.46945
370	0.75499		370	0.64417		370	0.51882		370	0.46433
380	0.75494		380	0.64265		380	0.51478		380	0.46076
390	0.75491		390	0.63981		390	0.51147		390	0.45639
400	0.75479		400	0.63888		400	0.50887		400	0.45224
410	0.75469		410	0.63612		410	0.50481		410	0.44738
420	0.75457		420	0.63259		420	0.50108		420	0.44443
430	0.75449		430	0.63103		430	0.4988		430	0.43996
440	0.75421		440	0.62839		440	0.49546		440	0.43509
450	0.75414		450	0.62433		450	0.49127		450	0.42974
460	0.75399		460	0.62278		460	0.48913		460	0.42714
470	0.75391		470	0.6215		470	0.48634		470	0.42292
480	0.75379		480	0.62076		480	0.48196		480	0.41964
490	0.75379		490	0.61777		490	0.47867		490	0.41527
500	0.75364		500	0.61551		500	0.47468		500	0.41219
510	0.75342		510	0.61252		510	0.4726		510	0.40805
520	0.75318		520	0.60857		520	0.47127		520	0.40442
530	0.75283		530	0.6072		530	0.46688		530	0.40188
540	0.7527		540	0.60481		540	0.46251		540	0.39759
550	0.7524		550	0.60299		550	0.45952		550	0.39401
560	0.75227		560	0.60091		560	0.45769		560	0.39043
570	0.75204		570	0.59812		570	0.45521		570	0.38772
580	0.75208		580	0.59629		580	0.45339		580	0.38442
590	0.7518		590	0.59416		590	0.44938		590	0.38152
600	0.7516		600	0.59227		600	0.44687		600	0.37657

## Sheet: Fig. 3G
Ptzyme@L-ZIF 0 min			1 min				2 min				3 min				4 min				5 min				6 min				7 min				8 min
600	0.4798	33.1287		600	0.50897	30.9764		600	0.56553	27.1938		600	0.47935	33.1631		600	0.45563	35.0241		600	0.43203	36.9804		600	0.41202	38.7239		600	0.39343	40.4173		600	0.3787	41.8117
601	0.48236	32.9336		601	0.51034	30.8785		601	0.56708	27.0969		601	0.48075	33.0561		601	0.45663	34.9437		601	0.43296	36.9009		601	0.41298	38.6382		601	0.39402	40.3631		601	0.37944	41.7407
602	0.485	32.7339		602	0.5121	30.7542		602	0.56901	26.9766		602	0.48205	32.9576		602	0.4579	34.8418		602	0.43391	36.8202		602	0.41379	38.5669		602	0.39478	40.292		602	0.38026	41.662
603	0.48752	32.5447		603	0.5134	30.6618		603	0.57083	26.864		603	0.48329	32.8631		603	0.45895	34.7574		603	0.43481	36.7442		603	0.41458	38.496		603	0.39543	40.232		603	0.38085	41.6058
604	0.4903	32.3373		604	0.5149	30.5561		604	0.57262	26.7534		604	0.48453	32.7695		604	0.46024	34.6542		604	0.43585	36.6561		604	0.41537	38.4265		604	0.39633	40.1487		604	0.38154	41.5393
605	0.49314	32.1266		605	0.51651	30.4433		605	0.57471	26.6249		605	0.48599	32.6595		605	0.46137	34.5642		605	0.43691	36.5669		605	0.41647	38.3297		605	0.39712	40.0752		605	0.38232	41.4646
606	0.49587	31.925		606	0.51812	30.3304		606	0.57673	26.5014		606	0.48754	32.5431		606	0.46275	34.4545		606	0.43798	36.4769		606	0.41729	38.2574		606	0.39785	40.0079		606	0.38309	41.3911
607	0.4986	31.7251		607	0.51984	30.211		607	0.5786	26.3875		607	0.48912	32.4251		607	0.46393	34.3613		607	0.43912	36.3813		607	0.41813	38.1827		607	0.39872	39.928		607	0.38381	41.3232
608	0.50159	31.5072		608	0.52173	30.0796		608	0.58069	26.2609		608	0.49055	32.3188		608	0.46517	34.2636		608	0.44027	36.2856		608	0.41917	38.0913		608	0.39947	39.8596		608	0.38463	41.2449
609	0.50459	31.2905		609	0.52335	29.9674		609	0.58266	26.1423		609	0.49212	32.2021		609	0.46659	34.1517		609	0.44153	36.18		609	0.42003	38.0164		609	0.40034	39.7798		609	0.38553	41.1599
610	0.50795	31.0495		610	0.5254	29.8264		610	0.58509	25.9962		610	0.49374	32.0821		610	0.46817	34.0274		610	0.44301	36.0569		610	0.42108	37.9249		610	0.4013	39.6915		610	0.38645	41.0724
611	0.511	30.8317		611	0.5273	29.6963		611	0.58766	25.8429		611	0.49543	31.9574		611	0.46958	33.9174		611	0.44442	35.9399		611	0.4225	37.8006		611	0.4026	39.5732		611	0.3875	40.9737
612	0.51436	30.5945		612	0.52936	29.5559		612	0.58998	25.7051		612	0.49713	31.8328		612	0.4709	33.8146		612	0.4458	35.826		612	0.42363	37.7023		612	0.40358	39.4843		612	0.38843	40.8858
613	0.51773	30.3578		613	0.53136	29.42		613	0.59235	25.5655		613	0.49893	31.701		613	0.47241	33.6973		613	0.44716	35.7142		613	0.42478	37.6031		613	0.40455	39.3962		613	0.38919	40.8144
614	0.52122	30.1148		614	0.53349	29.276		614	0.59498	25.4108		614	0.50103	31.5476		614	0.47433	33.5486		614	0.44882	35.5778		614	0.42606	37.4925		614	0.40573	39.2891		614	0.39037	40.7037
615	0.52468	29.8756		615	0.53546	29.1434		615	0.5974	25.2695		615	0.50293	31.4102		615	0.47586	33.4306		615	0.45033	35.4546		615	0.42721	37.3929		615	0.4067	39.2014		615	0.39125	40.6213
616	0.52826	29.6307		616	0.53757	29.0021		616	0.60013	25.1112		616	0.50492	31.2667		616	0.47757	33.2987		616	0.4518	35.3343		616	0.42882	37.2549		616	0.40809	39.0757		616	0.39243	40.5112
617	0.53198	29.3779		617	0.54007	28.8355		617	0.60274	24.9607		617	0.50686	31.127		617	0.47934	33.1638		617	0.45326	35.2161		617	0.43015	37.1409		617	0.40923	38.974		617	0.39342	40.4186
618	0.53535	29.1505		618	0.54202	28.7065		618	0.6054	24.8087		618	0.50874	30.9926		618	0.48101	33.0359		618	0.45481	35.0906		618	0.4314	37.0337		618	0.41026	38.8814		618	0.3942	40.3464
619	0.53912	28.8991		619	0.54433	28.5539		619	0.60828	24.6446		619	0.51088	30.8404		619	0.48316	32.8727		619	0.4566	34.946		619	0.43293	36.904		619	0.41164	38.7576		619	0.39561	40.2153
620	0.54274	28.6591		620	0.54667	28.4006		620	0.61098	24.4917		620	0.51298	30.6917		620	0.48486	32.7443		620	0.45813	34.8235		620	0.43419	36.7967		620	0.41275	38.6591		620	0.39679	40.1062
621	0.5466	28.4051		621	0.54887	28.2574		621	0.61367	24.3404		621	0.5151	30.5423		621	0.48668	32.6081		621	0.45968	34.699		621	0.43557	36.6801		621	0.41409	38.54		621	0.39793	40.0007
622	0.55026	28.1667		622	0.55122	28.1045		622	0.61639	24.1883		622	0.51713	30.3997		622	0.48849	32.4719		622	0.46139	34.5628		622	0.43698	36.5611		622	0.41541	38.4231		622	0.39898	39.9044
623	0.55403	27.9237		623	0.55367	27.9468		623	0.61931	24.0267		623	0.51933	30.2465		623	0.49035	32.3331		623	0.46304	34.4318		623	0.43847	36.4363		623	0.41693	38.2889		623	0.40023	39.7893
624	0.5579	27.6755		624	0.55604	27.7945		624	0.62219	23.8676		624	0.52114	30.1207		624	0.49202	32.2092		624	0.46458	34.3102		624	0.43986	36.3194		624	0.4182	38.1773		624	0.40106	39.7141
625	0.5615	27.4475		625	0.55818	27.6578		625	0.6247	23.73		625	0.52328	29.9723		625	0.49387	32.0726		625	0.46615	34.1865		625	0.44113	36.2139		625	0.41947	38.065		625	0.40217	39.6127
626	0.5652	27.2147		626	0.56067	27.5001		626	0.62746	23.58		626	0.52525	29.8364		626	0.49576	31.9327		626	0.46787	34.0514		626	0.44264	36.088		626	0.42078	37.951		626	0.4032	39.5187
627	0.56887	26.9856		627	0.563	27.353		627	0.63028	23.4272		627	0.52733	29.6943		627	0.49738	31.8142		627	0.46948	33.9249		627	0.44408	35.9679		627	0.42181	37.8611		627	0.40447	39.4027
628	0.5723	26.7732		628	0.5653	27.208		628	0.63287	23.2876		628	0.52933	29.5575		628	0.49913	31.6862		628	0.47091	33.8135		628	0.44535	35.8636		628	0.42311	37.7477		628	0.40549	39.3111
629	0.57573	26.5627		629	0.5673	27.0833		629	0.63556	23.1443		629	0.53146	29.4131		629	0.50073	31.5695		629	0.47245	33.6939		629	0.44638	35.7784		629	0.42424	37.6495		629	0.4064	39.2285
630	0.57932	26.3441		630	0.5696	26.9404		630	0.63825	23.0014		630	0.53343	29.2801		630	0.50246	31.4442		630	0.47389	33.5821		630	0.44785	35.6576		630	0.4254	37.5496		630	0.4076	39.1199
631	0.58283	26.1318		631	0.5717	26.8104		631	0.6407	22.8718		631	0.53541	29.1469		631	0.5041	31.3254		631	0.4754	33.4654		631	0.44936	35.5338		631	0.4266	37.4457		631	0.40866	39.0251
632	0.58584	25.9514		632	0.57346	26.7019		632	0.64285	22.759		632	0.53705	29.0372		632	0.50558	31.2189		632	0.47675	33.3615		632	0.45041	35.4476		632	0.42741	37.376		632	0.40957	38.9434
633	0.58882	25.774		633	0.57522	26.5939		633	0.64525	22.6336		633	0.53849	28.9405		633	0.50691	31.124		633	0.47812	33.2571		633	0.45148	35.3609		633	0.42844	37.287		633	0.41045	38.8639
634	0.59174	25.6013		634	0.57696	26.4876		634	0.64745	22.5193		634	0.54023	28.825		634	0.50827	31.0262		634	0.47955	33.1478		634	0.45273	35.2591		634	0.42967	37.1817		634	0.41131	38.787
635	0.59467	25.4288		635	0.57872	26.3802		635	0.64946	22.4152		635	0.54169	28.728		635	0.50979	30.9179		635	0.48075	33.0564		635	0.45387	35.1662		635	0.43058	37.104		635	0.41211	38.7162
636	0.59684	25.3026		636	0.58035	26.2815		636	0.65118	22.3265		636	0.54293	28.6461		636	0.51086	30.8418		636	0.48187	32.9705		636	0.45487	35.0858		636	0.43138	37.0356		636	0.41274	38.6603
637	0.59899	25.1773		637	0.5816	26.2062		637	0.65287	22.2399		637	0.54403	28.5741		637	0.51198	30.7624		637	0.48281	32.8996		637	0.45563	35.0243		637	0.43199	36.984		637	0.41335	38.6052
638	0.60111	25.0547		638	0.58273	26.1382		638	0.65465	22.1489		638	0.54521	28.4963		638	0.51297	30.6925		638	0.48357	32.8423		638	0.45653	34.9515		638	0.43266	36.9265		638	0.41391	38.5561
639	0.60304	24.9438		639	0.58415	26.0524		639	0.65613	22.0736		639	0.5462	28.4316		639	0.51372	30.6393		639	0.48431	32.7861		639	0.45699	34.9149		639	0.43327	36.8751		639	0.41442	38.5108
640	0.60452	24.8587		640	0.58489	26.008		640	0.65686	22.0366		640	0.54705	28.3757		640	0.51447	30.5867		640	0.48498	32.7359		640	0.45742	34.8805		640	0.43379	36.831		640	0.41469	38.4868
641	0.60584	24.7834		641	0.58569	25.9602		641	0.65789	21.9843		641	0.54767	28.3352		641	0.51525	30.5315		641	0.48554	32.6932		641	0.45801	34.8327		641	0.43424	36.7923		641	0.41501	38.4584
642	0.6069	24.7227		642	0.58616	25.9324		642	0.65878	21.9391		642	0.54815	28.3041		642	0.51566	30.5025		642	0.48587	32.6685		642	0.45837	34.8039		642	0.4345	36.7709		642	0.41528	38.4348
643	0.60779	24.6722		643	0.5869	25.888		643	0.65962	21.897		643	0.54879	28.2627		643	0.51609	30.4729		643	0.48634	32.633		643	0.4587	34.7779		643	0.43474	36.7506		643	0.41537	38.4265
644	0.6082	24.6489		644	0.58714	25.8738		644	0.66	21.8777		644	0.54892	28.2543		644	0.51621	30.464		644	0.48651	32.6202		644	0.45882	34.768		644	0.43482	36.7433		644	0.41542	38.4222
645	0.60851	24.6316		645	0.58698	25.8836		645	0.66019	21.8681		645	0.54902	28.2478		645	0.51627	30.4597		645	0.48633	32.6343		645	0.45873	34.7754		645	0.43454	36.7673		645	0.41528	38.4341
646	0.60872	24.6196		646	0.58682	25.8926		646	0.66031	21.8622		646	0.54904	28.2463		646	0.51633	30.4562		646	0.48631	32.6354		646	0.45872	34.7762		646	0.43444	36.7759		646	0.41515	38.4458
647	0.60823	24.6472		647	0.58661	25.9052		647	0.65998	21.8784		647	0.54863	28.2727		647	0.51597	30.4813		647	0.48613	32.649		647	0.45853	34.7911		647	0.43407	36.8072		647	0.41484	38.4736
648	0.60812	24.6537		648	0.58614	25.9335		648	0.65976	21.8898		648	0.54843	28.2858		648	0.51578	30.4946		648	0.4858	32.6739		648	0.45833	34.8076		648	0.43393	36.8185		648	0.41465	38.4901
649	0.60757	24.6848		649	0.58601	25.941		649	0.65947	21.9043		649	0.54793	28.3182		649	0.51551	30.5132		649	0.48569	32.682		649	0.45803	34.8313		649	0.43374	36.835		649	0.4146	38.4951
650	0.60666	24.7368		650	0.58515	25.9928		650	0.65869	21.9435		650	0.54701	28.3786		650	0.51483	30.5612		650	0.48503	32.7319		650	0.45754	34.8709		650	0.43314	36.8858		650	0.4139	38.5567
651	0.60555	24.7999		651	0.58431	26.0432		651	0.65791	21.9834		651	0.54625	28.428		651	0.51421	30.6046		651	0.48425	32.7906		651	0.45682	34.9289		651	0.43257	36.934		651	0.41342	38.5998
652	0.60432	24.87		652	0.58363	26.0835		652	0.6571	22.0244		652	0.54554	28.475		652	0.51346	30.6575		652	0.48363	32.8372		652	0.45634	34.9669		652	0.43199	36.9839		652	0.41261	38.6712
653	0.60318	24.9357		653	0.58255	26.1487		653	0.65605	22.0774		653	0.54461	28.5358		653	0.51233	30.7377		653	0.48286	32.8958		653	0.45562	35.0256		653	0.43146	37.0287		653	0.41196	38.7295
654	0.60174	25.0187		654	0.58138	26.2195		654	0.65501	22.1304		654	0.54345	28.6119		654	0.51148	30.798		654	0.48197	32.9631		654	0.45478	35.0927		654	0.43068	37.0954		654	0.41107	38.8085
655	0.60007	25.1147		655	0.58037	26.2801		655	0.65377	22.1939		655	0.54255	28.6715		655	0.51039	30.8754		655	0.4813	33.0141		655	0.45403	35.1534		655	0.43003	37.1508		655	0.41051	38.8591
656	0.59852	25.2046		656	0.57911	26.3564		656	0.65255	22.256		656	0.54145	28.7441		656	0.50949	30.9391		656	0.48036	33.0858		656	0.45312	35.2277		656	0.42954	37.1929		656	0.40963	38.9376
657	0.59695	25.2957		657	0.57777	26.438		657	0.65109	22.3312		657	0.54021	28.8266		657	0.50828	31.0257		657	0.47948	33.1531		657	0.45221	35.3016		657	0.4287	37.2646		657	0.40883	39.01
658	0.59519	25.3984		658	0.57662	26.5084		658	0.64977	22.3989		658	0.5391	28.9001		658	0.50735	31.0923		658	0.47842	33.234		658	0.45138	35.3687		658	0.42785	37.3376		658	0.40809	39.0759
659	0.59335	25.5065		659	0.5751	26.601		659	0.64828	22.476		659	0.53784	28.9843		659	0.50613	31.1793		659	0.47735	33.316		659	0.45051	35.4401		659	0.42685	37.4243		659	0.40728	39.1491
660	0.59146	25.6177		660	0.57365	26.6901		660	0.647	22.5425		660	0.5369	29.0472		660	0.50497	31.2633		660	0.47645	33.385		660	0.44958	35.5156		660	0.42605	37.4929		660	0.40639	39.2296
661	0.58993	25.7084		661	0.57245	26.764		661	0.64558	22.6165		661	0.53588	29.1151		661	0.50398	31.3342		661	0.47554	33.4546		661	0.44871	35.5868		661	0.42526	37.5613		661	0.40571	39.291
662	0.58812	25.8152		662	0.57119	26.8418		662	0.64403	22.697		662	0.53464	29.1982		662	0.50312	31.3964		662	0.47454	33.5321		662	0.44778	35.6635		662	0.42443	37.6331		662	0.405	39.3546
663	0.58668	25.9011		663	0.57012	26.9081		663	0.64293	22.7546		663	0.53383	29.2531		663	0.50237	31.4508		663	0.47385	33.5854		663	0.44699	35.7284		663	0.42388	37.6805		663	0.40434	39.4151
664	0.58517	25.9916		664	0.56894	26.981		664	0.64175	22.8164		664	0.53259	29.3368		664	0.50125	31.5317		664	0.47295	33.6551		664	0.44619	35.7941		664	0.42307	37.7513		664	0.40347	39.4936
665	0.5835	26.0916		665	0.56749	27.0713		665	0.64045	22.8848		665	0.53131	29.4235		665	0.50025	31.6049		665	0.47173	33.75		665	0.44523	35.8731		665	0.42217	37.8293		665	0.40256	39.5765
666	0.58228	26.1647		666	0.56667	27.1226		666	0.63955	22.9323		666	0.5306	29.4714		666	0.49942	31.6652		666	0.47092	33.813		666	0.44458	35.9272		666	0.42148	37.8895		666	0.402	39.6277
667	0.58101	26.2414		667	0.56573	27.1816		667	0.6387	22.9774		667	0.52976	29.5282		667	0.49872	31.7164		667	0.47036	33.8563		667	0.44408	35.968		667	0.42092	37.9388		667	0.40165	39.6597
668	0.5796	26.327		668	0.56467	27.248		668	0.63802	23.0134		668	0.52897	29.5822		668	0.49789	31.777		668	0.46949	33.9245		668	0.44319	36.0418		668	0.42025	37.9974		668	0.40104	39.7159
669	0.57864	26.3855		669	0.56377	27.304		669	0.63704	23.0654		669	0.52809	29.6425		669	0.49705	31.8385		669	0.46891	33.9698		669	0.44259	36.0916		669	0.41967	38.0478		669	0.40033	39.7805
670	0.57809	26.4188		670	0.56322	27.3387		670	0.63652	23.0932		670	0.52757	29.6779		670	0.49656	31.8742		670	0.46855	33.998		670	0.44223	36.1217		670	0.41932	38.0784		670	0.40003	39.8076
671	0.57729	26.4676		671	0.56248	27.3858		671	0.63584	23.1291		671	0.52704	29.7141		671	0.49584	31.927		671	0.46817	34.0275		671	0.44181	36.1567		671	0.41884	38.1211		671	0.39942	39.8638
672	0.57685	26.4939		672	0.56217	27.4049		672	0.63555	23.1449		672	0.52662	29.743		672	0.49531	31.9659		672	0.46782	34.0552		672	0.44128	36.2011		672	0.41858	38.1435		672	0.39898	39.9044
673	0.57638	26.5226		673	0.56163	27.4394		673	0.63512	23.1675		673	0.52622	29.77		673	0.49471	32.0101		673	0.46729	34.0969		673	0.44106	36.2194		673	0.41831	38.1675		673	0.39867	39.9326
674	0.5762	26.534		674	0.56122	27.4648		674	0.63499	23.1748		674	0.52591	29.7913		674	0.49462	32.0173		674	0.46687	34.1293		674	0.44078	36.2425		674	0.41805	38.1901		674	0.39839	39.9582
675	0.57624	26.5314		675	0.56139	27.4543		675	0.6353	23.1579		675	0.52587	29.7938		675	0.49472	32.0093		675	0.46684	34.1321		675	0.44092	36.2306		675	0.41792	38.2012		675	0.39847	39.9509
676	0.57634	26.5253		676	0.56133	27.4579		676	0.63557	23.1436		676	0.52576	29.8017		676	0.49488	31.9977		676	0.46688	34.1291		676	0.44091	36.2318		676	0.41774	38.2174		676	0.39821	39.9751
677	0.57652	26.5146		677	0.56144	27.4514		677	0.63552	23.146		677	0.5256	29.8128		677	0.4949	31.9963		677	0.46683	34.133		677	0.44066	36.2523		677	0.41781	38.2116		677	0.3979	40.0034
678	0.57725	26.4697		678	0.56172	27.4335		678	0.63613	23.1136		678	0.526	29.7852		678	0.49523	31.972		678	0.46727	34.0978		678	0.44111	36.2152		678	0.41809	38.1868		678	0.39807	39.9881
679	0.57781	26.4354		679	0.56201	27.4152		679	0.63653	23.0925		679	0.52609	29.7792		679	0.49533	31.9648		679	0.46727	34.0983		679	0.44112	36.2146		679	0.41806	38.1896		679	0.39797	39.9971
680	0.57868	26.3828		680	0.56242	27.3894		680	0.63731	23.0511		680	0.5265	29.7507		680	0.49571	31.9364		680	0.46769	34.0654		680	0.44157	36.1768		680	0.41838	38.161		680	0.3982	39.9757
681	0.57962	26.3259		681	0.56267	27.3735		681	0.63811	23.0088		681	0.52657	29.7463		681	0.49596	31.9185		681	0.46789	34.0497		681	0.44165	36.1705		681	0.41835	38.1633		681	0.39826	39.9705
682	0.58065	26.2636		682	0.56336	27.3298		682	0.63898	22.9625		682	0.52741	29.6889		682	0.4964	31.8859		682	0.46838	34.011		682	0.44208	36.1347		682	0.41881	38.123		682	0.39858	39.9415
683	0.58164	26.2036		683	0.56413	27.2817		683	0.63975	22.9217		683	0.5278	29.6619		683	0.4968	31.8567		683	0.46861	33.9934		683	0.44242	36.1062		683	0.4191	38.0977		683	0.39891	39.9105
684	0.58305	26.1187		684	0.56514	27.2186		684	0.64112	22.8495		684	0.52875	29.5973		684	0.49749	31.8062		684	0.46925	33.9428		684	0.44327	36.0354		684	0.41974	38.0416		684	0.39931	39.8737
685	0.58467	26.0214		685	0.56606	27.1608		685	0.6424	22.7825		685	0.52962	29.5378		685	0.49831	31.7461		685	0.46985	33.8965		685	0.44389	35.9838		685	0.4202	38.0017		685	0.39969	39.8391
686	0.58622	25.9287		686	0.56688	27.1095		686	0.64355	22.7222		686	0.53024	29.4957		686	0.49906	31.6914		686	0.47039	33.8544		686	0.44445	35.9374		686	0.42037	37.9868		686	0.40001	39.8102
687	0.58795	25.8254		687	0.56798	27.0408		687	0.64494	22.6494		687	0.53119	29.4313		687	0.49978	31.6386		687	0.47137	33.7776		687	0.44504	35.889		687	0.421	37.9315		687	0.40061	39.7546
688	0.58976	25.7179		688	0.56918	26.9662		688	0.64646	22.5706		688	0.53216	29.3658		688	0.5007	31.5722		688	0.47214	33.7175		688	0.44553	35.8484		688	0.42162	37.8771		688	0.40098	39.721
689	0.59182	25.5965		689	0.57057	26.88		689	0.6481	22.4856		689	0.53336	29.2845		689	0.50177	31.4945		689	0.4729	33.6592		689	0.44625	35.7892		689	0.42236	37.8126		689	0.40163	39.6616
690	0.594	25.4683		690	0.57184	26.8017		690	0.64991	22.3916		690	0.53456	29.204		690	0.50283	31.4172		690	0.47386	33.5848		690	0.4473	35.7029		690	0.42318	37.7418		690	0.40224	39.6059
691	0.59611	25.3448		691	0.57319	26.7182		691	0.6514	22.315		691	0.53567	29.129		691	0.50385	31.344		691	0.47476	33.5152		691	0.44822	35.6268		691	0.42393	37.6766		691	0.40288	39.5479
692	0.59834	25.2151		692	0.57462	26.6306		692	0.65327	22.2191		692	0.53677	29.0553		692	0.50478	31.2767		692	0.47583	33.4324		692	0.44895	35.5674		692	0.42477	37.6038		692	0.40354	39.4878
693	0.6006	25.0843		693	0.57611	26.5396		693	0.65498	22.1322		693	0.53805	28.9698		693	0.50585	31.2		693	0.47691	33.3496		693	0.44994	35.4865		693	0.42557	37.5346		693	0.40439	39.4105
694	0.60307	24.9418		694	0.57775	26.4395		694	0.65712	22.0235		694	0.53957	28.8691		694	0.50701	31.1164		694	0.47802	33.2642		694	0.451	35.3998		694	0.42652	37.4522		694	0.40504	39.3514
695	0.60563	24.7952		695	0.57934	26.3427		695	0.65917	21.9197		695	0.54084	28.7844		695	0.50826	31.0268		695	0.47931	33.1659		695	0.45203	35.3163		695	0.42752	37.3662		695	0.40582	39.2809
696	0.60843	24.6362		696	0.58109	26.2368		696	0.66139	21.8079		696	0.5424	28.6812		696	0.50975	30.921		696	0.48055	33.0713		696	0.45328	35.2148		696	0.42866	37.2687		696	0.40664	39.2065
697	0.61106	24.4873		697	0.58299	26.1221		697	0.66352	21.701		697	0.5439	28.5828		697	0.51097	30.8339		697	0.48176	32.9795		697	0.4543	35.132		697	0.42954	37.1931		697	0.40742	39.1365
698	0.61386	24.3297		698	0.58482	26.0122		698	0.66579	21.588		698	0.54546	28.4799		698	0.51256	30.7211		698	0.48319	32.8709		698	0.45564	35.0233		698	0.43075	37.0896		698	0.40845	39.0434
699	0.61674	24.1691		699	0.58675	25.897		699	0.66816	21.4702		699	0.54707	28.3748		699	0.5139	30.627		699	0.48443	32.7774		699	0.45688	34.9234		699	0.43188	36.993		699	0.40938	38.9597
700	0.61982	23.9982		700	0.58884	25.7727		700	0.67069	21.3458		700	0.54895	28.2522		700	0.51554	30.5112		700	0.48593	32.6642		700	0.45806	34.8292		700	0.43302	36.8959		700	0.41035	38.8734
701	0.623	23.8231		701	0.59088	25.6521		701	0.67303	21.2312		701	0.55077	28.134		701	0.51714	30.3992		701	0.48742	32.5525		701	0.45933	34.7274		701	0.43429	36.7888		701	0.41131	38.7878
702	0.62602	23.6581		702	0.59294	25.5308		702	0.6756	21.1059		702	0.55258	28.0172		702	0.51859	30.298		702	0.48877	32.4511		702	0.46046	34.6368		702	0.4354	36.6941		702	0.41237	38.6925
703	0.62925	23.483		703	0.5952	25.398		703	0.67821	20.9794		703	0.55433	27.9043		703	0.52033	30.1763		703	0.4904	32.3292		703	0.462	34.5145		703	0.4366	36.5936		703	0.41367	38.5774
704	0.63237	23.3146		704	0.59728	25.2768		704	0.68079	20.8551		704	0.55611	27.79		704	0.52189	30.0681		704	0.49184	32.2229		704	0.46341	34.4024		704	0.43778	36.4942		704	0.41481	38.4762
705	0.6357	23.1369		705	0.59958	25.143		705	0.68357	20.722		705	0.55801	27.6688		705	0.52383	29.9341		705	0.49352	32.0985		705	0.46491	34.2838		705	0.43896	36.3947		705	0.41598	38.3728
706	0.63899	22.9621		706	0.60202	25.0025		706	0.68632	20.591		706	0.56006	27.5383		706	0.52573	29.804		706	0.49521	31.9737		706	0.46647	34.1609		706	0.44033	36.28		706	0.41704	38.2791
707	0.64239	22.7828		707	0.60421	24.8767		707	0.68909	20.4603		707	0.56202	27.4148		707	0.52757	29.6778		707	0.49673	31.8617		707	0.4678	34.0566		707	0.44167	36.1682		707	0.41823	38.1741
708	0.64578	22.6056		708	0.60663	24.7382		708	0.69189	20.3287		708	0.56404	27.2872		708	0.52926	29.5627		708	0.49851	31.7318		708	0.46928	33.941		708	0.44296	36.0611		708	0.41956	38.0574
709	0.6493	22.4231		709	0.60895	24.6063		709	0.69468	20.1986		709	0.56608	27.1597		709	0.53104	29.4416		709	0.50015	31.612		709	0.47077	33.8243		709	0.4444	35.942		709	0.42075	37.9535
710	0.65273	22.2468		710	0.61139	24.4689		710	0.69742	20.0717		710	0.56807	27.0352		710	0.5329	29.3155		710	0.50175	31.4959		710	0.47231	33.705		710	0.44582	35.8248		710	0.42192	37.8515
711	0.65604	22.0778		711	0.61357	24.3464		711	0.70011	19.9478		711	0.5701	26.9092		711	0.53469	29.1949		711	0.50342	31.3745		711	0.47395	33.5775		711	0.44714	35.7159		711	0.42322	37.7377
712	0.65961	21.8974		712	0.61609	24.2053		712	0.70324	19.8044		712	0.57218	26.7807		712	0.53655	29.0706		712	0.50529	31.2397		712	0.47545	33.4618		712	0.44858	35.5975		712	0.42454	37.6236
713	0.66284	21.7348		713	0.61807	24.0951		713	0.70597	19.6801		713	0.57409	26.6629		713	0.53821	28.9592		713	0.50674	31.1357		713	0.47676	33.3614		713	0.44999	35.482		713	0.42561	37.5308
714	0.66593	21.5808		714	0.62034	23.9698		714	0.70844	19.5687		714	0.57602	26.5451		714	0.53981	28.8532		714	0.50826	31.0272		714	0.47809	33.2589		714	0.45128	35.377		714	0.42676	37.4318
715	0.66922	21.418		715	0.62266	23.8418		715	0.71128	19.4412		715	0.57809	26.4188		715	0.54171	28.7268		715	0.50996	30.9055		715	0.4796	33.1436		715	0.45279	35.2538		715	0.42804	37.3218
716	0.67235	21.2645		716	0.62478	23.7259		716	0.71389	19.3245		716	0.58019	26.2914		716	0.54342	28.6138		716	0.51163	30.7871		716	0.48112	33.028		716	0.4542	35.1399		716	0.42911	37.2297
717	0.67552	21.1098		717	0.62708	23.6003		717	0.7164	19.2131		717	0.58216	26.1725		717	0.54539	28.4847		717	0.51332	30.6679		717	0.48263	32.9135		717	0.45558	35.0282		717	0.4304	37.1195
718	0.67842	20.9689		718	0.62927	23.4816		718	0.71882	19.1063		718	0.58402	26.0605		718	0.54708	28.3741		718	0.51484	30.5604		718	0.48393	32.8147		718	0.45671	34.9371		718	0.43155	37.0214
719	0.6811	20.8401		719	0.63101	23.3879		719	0.72099	19.0114		719	0.58556	25.9682		719	0.54857	28.277		719	0.51623	30.4625		719	0.48511	32.7257		719	0.45792	34.8399		719	0.43258	36.9335
720	0.68363	20.7192		720	0.63278	23.2926		720	0.72323	18.9135		720	0.58704	25.8799		720	0.54997	28.1856		720	0.51758	30.3685		720	0.48641	32.628		720	0.45902	34.7522		720	0.43363	36.8442
721	0.68607	20.6028		721	0.63433	23.2099		721	0.72526	18.8254		721	0.58849	25.7934		721	0.55146	28.0893		721	0.51893	30.2738		721	0.48763	32.5362		721	0.46021	34.6568		721	0.43459	36.7631
722	0.68825	20.5001		722	0.63585	23.1288		722	0.72731	18.7366		722	0.58999	25.7046		722	0.55248	28.0233		722	0.52014	30.1898		722	0.48873	32.454		722	0.46124	34.5748		722	0.43549	36.6871
723	0.69025	20.4056		723	0.63726	23.0538		723	0.72898	18.6648		723	0.59128	25.6281		723	0.55378	27.9398		723	0.52133	30.107		723	0.4897	32.3817		723	0.46212	34.5052		723	0.43634	36.6148
724	0.69185	20.3305		724	0.63853	22.9863		724	0.73036	18.6056		724	0.59237	25.5644		724	0.55485	27.8706		724	0.52215	30.0504		724	0.49043	32.3271		724	0.46295	34.4393		724	0.4372	36.5429
725	0.69331	20.2625		725	0.63965	22.9274		725	0.73185	18.5418		725	0.59325	25.5121		725	0.55581	27.8091		725	0.52306	29.9874		725	0.49127	32.2649		725	0.46379	34.3726		725	0.43793	36.4817
726	0.69451	20.2064		726	0.64064	22.8748		726	0.73296	18.4943		726	0.59413	25.4609		726	0.55651	27.7644		726	0.52401	29.9217		726	0.49205	32.2068		726	0.46443	34.3217		726	0.43847	36.4362
727	0.69568	20.1523		727	0.64156	22.8265		727	0.73413	18.4445		727	0.59511	25.4031		727	0.5573	27.7144		727	0.52474	29.8719		727	0.49281	32.151		727	0.46498	34.2786		727	0.43898	36.3929
728	0.69636	20.1204		728	0.64217	22.7944		728	0.73476	18.4181		728	0.59559	25.3753		728	0.55758	27.6963		728	0.52519	29.8405		728	0.4934	32.1074		728	0.4654	34.2455		728	0.43931	36.3654
729	0.69718	20.0829		729	0.64271	22.766		729	0.73556	18.3842		729	0.59616	25.3423		729	0.55825	27.6533		729	0.52575	29.8024		729	0.49402	32.0611		729	0.4659	34.2061		729	0.43988	36.3181
730	0.6975	20.0677		730	0.64329	22.7356		730	0.73613	18.3597		730	0.59675	25.3078		730	0.55873	27.6231		730	0.52623	29.7694		730	0.49438	32.0349		730	0.46654	34.1557		730	0.44039	36.2755
731	0.69776	20.056		731	0.64351	22.7243		731	0.73657	18.3415		731	0.597	25.293		731	0.55908	27.6008		731	0.52657	29.7462		731	0.49468	32.0123		731	0.46707	34.1141		731	0.4409	36.2328
732	0.69729	20.0775		732	0.64357	22.721		732	0.7367	18.3357		732	0.59701	25.2922		732	0.5593	27.587		732	0.52689	29.7239		732	0.49479	32.0047		732	0.46723	34.1009		732	0.44119	36.2088
733	0.69694	20.0939		733	0.64352	22.7238		733	0.73658	18.3411		733	0.59693	25.2969		733	0.55906	27.6019		733	0.52684	29.7279		733	0.49476	32.0068		733	0.46732	34.0943		733	0.44129	36.2003
734	0.69621	20.1273		734	0.643	22.7509		734	0.73635	18.3505		734	0.59658	25.3173		734	0.55894	27.6094		734	0.52663	29.742		734	0.4947	32.0108		734	0.46736	34.0911		734	0.44134	36.196
735	0.69508	20.1797		735	0.64231	22.7873		735	0.73552	18.3857		735	0.59596	25.3536		735	0.55858	27.6327		735	0.52621	29.7707		735	0.49441	32.0324		735	0.4672	34.1039		735	0.44117	36.2102
736	0.69378	20.2406		736	0.64164	22.8225		736	0.7347	18.4204		736	0.59536	25.3889		736	0.5579	27.676		736	0.52592	29.7907		736	0.49393	32.0677		736	0.46681	34.1342		736	0.44104	36.2213
737	0.69225	20.3121		737	0.64071	22.8714		737	0.73376	18.4603		737	0.59442	25.4438		737	0.55701	27.7327		737	0.52527	29.835		737	0.49334	32.1113		737	0.46637	34.169		737	0.44055	36.2623
738	0.69044	20.3968		738	0.63941	22.9399		738	0.73247	18.5154		738	0.59343	25.5021		738	0.55598	27.7986		738	0.52448	29.8899		738	0.49266	32.1617		738	0.46568	34.223		738	0.43994	36.313
739	0.68837	20.4941		739	0.6379	23.0199		739	0.73099	18.5783		739	0.59232	25.5671		739	0.5549	27.8679		739	0.52354	29.9545		739	0.49174	32.2298		739	0.46483	34.2899		739	0.43924	36.371
740	0.68613	20.6		740	0.63643	23.0976		740	0.72934	18.6492		740	0.59089	25.6512		740	0.55362	27.9502		740	0.52245	30.0298		740	0.49085	32.2964		740	0.46401	34.3553		740	0.43852	36.432
741	0.68365	20.7181		741	0.63464	23.1934		741	0.72755	18.7263		741	0.58931	25.7447		741	0.55228	28.0363		741	0.52113	30.1212		741	0.48974	32.3787		741	0.46309	34.4282		741	0.43748	36.5193
742	0.68081	20.8542		742	0.63283	23.2902		742	0.72559	18.8111		742	0.58764	25.844		742	0.55074	28.1362		742	0.51962	30.226		742	0.48843	32.4766		742	0.46188	34.5236		742	0.43636	36.6137
743	0.67801	20.9889		743	0.63087	23.3955		743	0.72345	18.9041		743	0.58608	25.937		743	0.54912	28.2413		743	0.51834	30.3153		743	0.48709	32.5768		743	0.46079	34.6107		743	0.43536	36.6976
744	0.67531	21.12		744	0.62882	23.5061		744	0.72135	18.9956		744	0.58423	26.0479		744	0.54744	28.3503		744	0.51689	30.4166		744	0.48576	32.6769		744	0.4595	34.714		744	0.43415	36.7998
745	0.67221	21.2713		745	0.62673	23.6192		745	0.71912	19.0934		745	0.58233	26.162		745	0.5458	28.4576		745	0.51532	30.5265		745	0.4844	32.7796		745	0.45816	34.8208		745	0.43297	36.9007
746	0.66927	21.4158		746	0.62456	23.7381		746	0.7168	19.1954		746	0.58042	26.2775		746	0.54403	28.5737		746	0.51375	30.6375		746	0.48301	32.8848		746	0.45704	34.9111		746	0.43175	37.0039
747	0.6662	21.5677		747	0.62241	23.8557		747	0.71466	19.2905		747	0.57842	26.3984		747	0.54212	28.6996		747	0.51206	30.7565		747	0.48152	32.9975		747	0.45567	35.0215		747	0.43058	37.1038
748	0.66314	21.7202		748	0.62041	23.9659		748	0.71236	19.3927		748	0.57665	26.5066		748	0.54061	28.7996		748	0.51055	30.8638		748	0.48011	33.1046		748	0.45436	35.1269		748	0.42937	37.2079
749	0.66002	21.8765		749	0.61801	24.0983		749	0.71008	19.4948		749	0.57471	26.625		749	0.53892	28.9125		749	0.50893	30.9794		749	0.47862	33.2186		749	0.45302	35.2358		749	0.42829	37.3
750	0.65686	22.0362		750	0.61571	24.2263		750	0.70756	19.6081		750	0.5728	26.7421		750	0.53709	29.0345		750	0.50731	31.0953		750	0.47703	33.3402		750	0.45162	35.3495		750	0.42699	37.4116
751	0.65371	22.197		751	0.61374	24.3367		751	0.70516	19.7169		751	0.5708	26.8657		751	0.53536	29.15		751	0.50562	31.2162		751	0.47572	33.4408		751	0.45031	35.4564		751	0.42581	37.514
752	0.65092	22.3396		752	0.61162	24.4558		752	0.70304	19.8133		752	0.56888	26.9851		752	0.53378	29.2561		752	0.50405	31.329		752	0.47433	33.548		752	0.44908	35.5563		752	0.42473	37.6071
753	0.64785	22.4982		753	0.6096	24.5698		753	0.701	19.9065		753	0.56715	27.0923		753	0.53212	29.3687		753	0.50253	31.4394		753	0.47306	33.6464		753	0.44784	35.658		753	0.42356	37.709
754	0.6447	22.6621		754	0.60743	24.6928		754	0.69865	20.0148		754	0.56529	27.2089		754	0.53028	29.4933		754	0.50107	31.5453		754	0.47154	33.7645		754	0.44626	35.7878		754	0.42232	37.8162
755	0.64185	22.8116		755	0.60543	24.8069		755	0.69651	20.1135		755	0.56336	27.3301		755	0.52872	29.5993		755	0.49959	31.6529		755	0.47008	33.8783		755	0.44518	35.8775		755	0.4212	37.9144
756	0.63903	22.9599		756	0.60345	24.9199		756	0.69441	20.2112		756	0.56159	27.4415		756	0.5271	29.7101		756	0.49814	31.7582		756	0.46872	33.9846		756	0.44398	35.977		756	0.4201	38.0102
757	0.63623	23.1085		757	0.6016	25.0264		757	0.69235	20.3073		757	0.55988	27.5499		757	0.52551	29.8185		757	0.49664	31.8687		757	0.46744	34.0849		757	0.44285	36.0701		757	0.41895	38.111
758	0.63375	23.2408		758	0.59979	25.1313		758	0.69049	20.3945		758	0.55825	27.6534		758	0.5241	29.9157		758	0.49535	31.9633		758	0.46626	34.1772		758	0.4418	36.1574		758	0.4179	38.2036
759	0.63129	23.3727		759	0.59787	25.2421		759	0.68868	20.4795		759	0.55663	27.7569		759	0.52266	30.015		759	0.49405	32.0592		759	0.46501	34.2763		759	0.44056	36.2613		759	0.41698	38.2843
760	0.62877	23.5086		760	0.59589	25.3575		760	0.6868	20.5683		760	0.55491	27.867		760	0.52082	30.1425		760	0.4926	32.1661		760	0.46377	34.3737		760	0.4393	36.3664		760	0.41593	38.3768
761	0.62639	23.6378		761	0.59427	25.4525		761	0.68498	20.6547		761	0.55349	27.9585		761	0.51941	30.2404		761	0.4915	32.2482		761	0.46248	34.4764		761	0.43828	36.4521		761	0.41484	38.4735
762	0.62406	23.7652		762	0.59263	25.5487		762	0.68322	20.7388		762	0.55188	28.0618		762	0.51803	30.3368		762	0.4901	32.3521		762	0.46144	34.5592		762	0.4372	36.5426		762	0.41405	38.5432
763	0.62184	23.8869		763	0.59111	25.6381		763	0.68169	20.8119		763	0.5505	28.1513		763	0.51675	30.4267		763	0.48881	32.4479		763	0.46049	34.6345		763	0.43613	36.6328		763	0.4131	38.6275
764	0.61966	24.0069		764	0.58969	25.7225		764	0.68014	20.8862		764	0.54917	28.2379		764	0.51554	30.5116		764	0.48763	32.5364		764	0.45939	34.7225		764	0.43528	36.7042		764	0.41212	38.7152
765	0.61781	24.1095		765	0.5881	25.8167		765	0.67849	20.9658		765	0.54794	28.3181		765	0.51429	30.5989		765	0.48637	32.6312		765	0.45839	34.8023		765	0.43431	36.7865		765	0.41106	38.8094
766	0.61606	24.2071		766	0.58687	25.8899		766	0.67732	21.0225		766	0.54673	28.3966		766	0.51321	30.6756		766	0.48544	32.7009		766	0.45744	34.879		766	0.43351	36.8547		766	0.41027	38.8804
767	0.61437	24.3013		767	0.58564	25.9635		767	0.67606	21.0835		767	0.54564	28.4683		767	0.51238	30.7344		767	0.48447	32.7741		767	0.45669	34.9387		767	0.43283	36.9126		767	0.40986	38.9173
768	0.6127	24.3952		768	0.58445	26.0349		768	0.67479	21.145		768	0.54467	28.5319		768	0.51137	30.8058		768	0.48357	32.8424		768	0.45587	35.0047		768	0.43216	36.9692		768	0.40922	38.9748
769	0.61125	24.4768		769	0.58329	26.1041		769	0.67383	21.1917		769	0.54351	28.6084		769	0.51031	30.8807		769	0.48267	32.9102		769	0.45513	35.0649		769	0.43132	37.0408		769	0.40847	39.0422
770	0.60961	24.569		770	0.58205	26.179		770	0.67261	21.2514		770	0.54243	28.6795		770	0.50924	30.9574		770	0.48166	32.9866		770	0.45408	35.1493		770	0.43047	37.1136		770	0.40764	39.1163
771	0.60826	24.6456		771	0.58103	26.2405		771	0.67168	21.2971		771	0.54142	28.7459		771	0.50852	31.0086		771	0.48087	33.0468		771	0.45338	35.2065		771	0.42971	37.178		771	0.40708	39.167
772	0.60714	24.7095		772	0.58019	26.291		772	0.67072	21.344		772	0.54073	28.792		772	0.50784	31.0568		772	0.48024	33.0947		772	0.45279	35.254		772	0.42913	37.2284		772	0.4065	39.2191
773	0.60594	24.7778		773	0.57923	26.3493		773	0.66989	21.385		773	0.53988	28.8484		773	0.50698	31.1186		773	0.47939	33.1595		773	0.45198	35.3202		773	0.42828	37.3012		773	0.40574	39.2881
774	0.60481	24.842		774	0.57828	26.4071		774	0.66924	21.4171		774	0.53907	28.902		774	0.50625	31.1709		774	0.47887	33.1994		774	0.45143	35.3648		774	0.4277	37.3512		774	0.40525	39.3321
775	0.60383	24.8984		775	0.57767	26.4443		775	0.66868	21.4448		775	0.53838	28.948		775	0.50545	31.2287		775	0.47829	33.2437		775	0.45084	35.4132		775	0.42708	37.4042		775	0.40484	39.3698
776	0.60286	24.9537		776	0.57702	26.4836		776	0.66797	21.48		776	0.5378	28.9869		776	0.50489	31.269		776	0.47751	33.3034		776	0.45039	35.4494		776	0.42671	37.4358		776	0.40451	39.3999
777	0.6021	24.998		777	0.57616	26.5365		777	0.66717	21.5194		777	0.53718	29.0279		777	0.5044	31.3043		777	0.47693	33.3484		777	0.44981	35.4971		777	0.42629	37.4725		777	0.40396	39.4497
778	0.60123	25.0481		778	0.57555	26.5733		778	0.6665	21.5525		778	0.53648	29.0749		778	0.50376	31.3503		778	0.47642	33.3875		778	0.44928	35.5406		778	0.42582	37.5128		778	0.4035	39.4916
779	0.60091	25.066		779	0.57507	26.6032		779	0.66637	21.5589		779	0.53606	29.1034		779	0.50333	31.3815		779	0.47591	33.4268		779	0.44876	35.5831		779	0.42535	37.5534		779	0.40313	39.5247
780	0.60014	25.111		780	0.57452	26.6369		780	0.66592	21.5814		780	0.53535	29.1506		780	0.50271	31.4259		780	0.47533	33.4708		780	0.44844	35.6093		780	0.42496	37.5873		780	0.40261	39.5721
781	0.5994	25.1534		781	0.57396	26.6711		781	0.66549	21.6029		781	0.53474	29.1919		781	0.50222	31.4617		781	0.47475	33.5159		781	0.44804	35.6418		781	0.42463	37.6159		781	0.40226	39.6038
782	0.5989	25.1823		782	0.57361	26.6924		782	0.66526	21.6143		782	0.53438	29.216		782	0.50195	31.4813		782	0.47449	33.5357		782	0.44772	35.6683		782	0.42422	37.6516		782	0.40183	39.6432
783	0.59841	25.2112		783	0.57315	26.7209		783	0.66494	21.6303		783	0.53409	29.2354		783	0.50148	31.5151		783	0.4742	33.5583		783	0.44732	35.7009		783	0.42403	37.6678		783	0.40147	39.6765
784	0.5982	25.2233		784	0.57273	26.7465		784	0.66477	21.6388		784	0.53377	29.2573		784	0.5014	31.5209		784	0.47389	33.5825		784	0.44704	35.7244		784	0.42367	37.6993		784	0.40126	39.6956
785	0.5978	25.2464		785	0.57258	26.756		785	0.66456	21.649		785	0.5334	29.2823		785	0.50103	31.5477		785	0.47341	33.6195		785	0.44682	35.7424		785	0.42332	37.7292		785	0.40106	39.7137
786	0.59766	25.2548		786	0.57244	26.7646		786	0.66455	21.6497		786	0.53325	29.2921		786	0.50077	31.5672		786	0.47316	33.6391		786	0.44667	35.7544		786	0.42314	37.7454		786	0.4009	39.7284
787	0.59738	25.271		787	0.57209	26.7863		787	0.66449	21.6526		787	0.53305	29.3054		787	0.50056	31.582		787	0.47302	33.6499		787	0.44642	35.775		787	0.42283	37.7722		787	0.40055	39.7599
788	0.59733	25.2737		788	0.57184	26.8018		788	0.66408	21.6733		788	0.53264	29.3335		788	0.50026	31.604		788	0.47271	33.6734		788	0.44615	35.7974		788	0.42255	37.7962		788	0.40023	39.7895
789	0.59745	25.2671		789	0.57187	26.7998		789	0.66433	21.6604		789	0.53269	29.3298		789	0.50039	31.5944		789	0.47272	33.673		789	0.44585	35.8222		789	0.42245	37.805		789	0.40011	39.8006
790	0.59737	25.2712		790	0.57188	26.7988		790	0.66476	21.6389		790	0.53267	29.3312		790	0.50025	31.6049		790	0.47269	33.6756		790	0.44573	35.8324		790	0.42237	37.8124		790	0.40002	39.8088
791	0.59759	25.2585		791	0.57202	26.7906		791	0.66486	21.6341		791	0.53264	29.3331		791	0.50034	31.5979		791	0.47249	33.6906		791	0.44565	35.8389		791	0.4223	37.818		791	0.40007	39.8047
792	0.59775	25.2492		792	0.5721	26.7857		792	0.66496	21.6293		792	0.53246	29.3455		792	0.50005	31.6188		792	0.47241	33.697		792	0.4454	35.8591		792	0.42208	37.837		792	0.39979	39.8298
793	0.5979	25.2406		793	0.57215	26.7826		793	0.66531	21.6118		793	0.53257	29.3379		793	0.50031	31.6001		793	0.4725	33.6898		793	0.44546	35.8545		793	0.42205	37.8401		793	0.39972	39.8368
794	0.59816	25.2255		794	0.57232	26.7717		794	0.6656	21.5972		794	0.53263	29.3338		794	0.50025	31.6044		794	0.47239	33.6988		794	0.4456	35.8425		794	0.42195	37.8485		794	0.39962	39.8459
795	0.59869	25.1947		795	0.57253	26.7593		795	0.66606	21.5745		795	0.53288	29.3172		795	0.50032	31.5998		795	0.47229	33.7064		795	0.44574	35.8309		795	0.42193	37.8505		795	0.39982	39.8276
796	0.59882	25.1873		796	0.57266	26.7508		796	0.66624	21.5654		796	0.53268	29.3307		796	0.50007	31.618		796	0.47217	33.7156		796	0.44548	35.8525		796	0.42182	37.8598		796	0.39955	39.8516
797	0.59936	25.156		797	0.5729	26.7364		797	0.66674	21.5409		797	0.53288	29.3172		797	0.50034	31.5982		797	0.47231	33.7049		797	0.44557	35.8452		797	0.42184	37.8582		797	0.39966	39.842
798	0.59961	25.1417		798	0.57308	26.7252		798	0.66711	21.5224		798	0.5331	29.3019		798	0.50049	31.5874		798	0.47254	33.6871		798	0.44569	35.8353		798	0.42203	37.8421		798	0.39964	39.8437
799	0.60012	25.1121		799	0.57331	26.7112		799	0.66783	21.4868		799	0.53331	29.2878		799	0.5008	31.5643		799	0.47261	33.6811		799	0.44574	35.8309		799	0.42212	37.8339		799	0.39973	39.8356
800	0.60075	25.0757		800	0.57369	26.6878		800	0.66826	21.4656		800	0.53377	29.2573		800	0.50091	31.5569		800	0.47263	33.6802		800	0.44583	35.8239		800	0.42194	37.8492		800	0.39989	39.8208
801	0.60126	25.0464		801	0.57403	26.667		801	0.66881	21.4382		801	0.53396	29.2444		801	0.50101	31.5493		801	0.47275	33.6709		801	0.44585	35.8225		801	0.4221	37.8355		801	0.40012	39.7997
802	0.60167	25.0228		802	0.57425	26.6534		802	0.66913	21.4227		802	0.53408	29.2364		802	0.50108	31.5441		802	0.47278	33.668		802	0.44597	35.8122		802	0.42207	37.8386		802	0.40002	39.8091
803	0.60209	24.9982		803	0.57458	26.6329		803	0.66968	21.3952		803	0.53425	29.2244		803	0.50121	31.5352		803	0.4729	33.6587		803	0.44617	35.7953		803	0.4222	37.827		803	0.40015	39.7968
804	0.6027	24.9631		804	0.57499	26.6081		804	0.67027	21.3665		804	0.53467	29.1965		804	0.50145	31.5177		804	0.473	33.6509		804	0.44648	35.7699		804	0.42237	37.812		804	0.40035	39.7786
805	0.60322	24.9332		805	0.57545	26.58		805	0.67068	21.346		805	0.53496	29.1769		805	0.50176	31.4951		805	0.47317	33.638		805	0.44675	35.7478		805	0.42237	37.8117		805	0.40039	39.7746
806	0.60364	24.9094		806	0.57561	26.5701		806	0.67106	21.3276		806	0.53522	29.1597		806	0.50189	31.4853		806	0.47322	33.6338		806	0.4468	35.7436		806	0.42223	37.8241		806	0.40052	39.7629
807	0.60378	24.9011		807	0.57571	26.564		807	0.67144	21.3091		807	0.5352	29.1611		807	0.50195	31.4808		807	0.47313	33.6408		807	0.44668	35.7537		807	0.42223	37.8244		807	0.40035	39.7783
808	0.60418	24.8785		808	0.57602	26.5449		808	0.67189	21.2866		808	0.53526	29.1566		808	0.50215	31.4667		808	0.4733	33.6283		808	0.44677	35.7464		808	0.42232	37.8167		808	0.40052	39.7635
809	0.60449	24.8606		809	0.57633	26.5257		809	0.67235	21.2641		809	0.53539	29.1483		809	0.50203	31.4753		809	0.47328	33.6296		809	0.44689	35.7362		809	0.42234	37.8149		809	0.40056	39.7596
810	0.60462	24.8532		810	0.57652	26.5144		810	0.67265	21.2494		810	0.53534	29.1514		810	0.50233	31.4538		810	0.47356	33.6075		810	0.44693	35.7329		810	0.42239	37.8108		810	0.40067	39.7495
811	0.60483	24.8408		811	0.57629	26.5286		811	0.67273	21.2456		811	0.53536	29.1504		811	0.50233	31.4533		811	0.47352	33.6107		811	0.44688	35.7372		811	0.42249	37.8016		811	0.40058	39.7576
812	0.60472	24.8474		812	0.57643	26.5196		812	0.67288	21.2384		812	0.53546	29.1432		812	0.5024	31.4483		812	0.47366	33.6001		812	0.44686	35.7391		812	0.42248	37.8027		812	0.40033	39.7808
813	0.60444	24.8632		813	0.57623	26.532		813	0.67281	21.2416		813	0.53519	29.1613		813	0.50207	31.4724		813	0.47328	33.6298		813	0.4465	35.7686		813	0.42228	37.8195		813	0.40024	39.789
814	0.60406	24.885		814	0.57595	26.5491		814	0.67248	21.2577		814	0.53482	29.1863		814	0.50165	31.5032		814	0.47311	33.6426		814	0.44639	35.7772		814	0.42209	37.8365		814	0.39998	39.8127
815	0.60359	24.9119		815	0.5758	26.5581		815	0.67239	21.2625		815	0.53455	29.2047		815	0.50159	31.5072		815	0.47298	33.6529		815	0.44623	35.7908		815	0.42196	37.8474		815	0.39998	39.8122
816	0.60296	24.9482		816	0.57529	26.5898		816	0.67195	21.284		816	0.53426	29.2242		816	0.50139	31.5218		816	0.47258	33.6836		816	0.44617	35.7954		816	0.42168	37.8723		816	0.39978	39.8313
817	0.60224	24.9896		817	0.57473	26.6237		817	0.6713	21.3159		817	0.5337	29.2618		817	0.50083	31.5624		817	0.47214	33.7175		817	0.44571	35.8338		817	0.42126	37.9086		817	0.39955	39.8516
818	0.60082	25.0715		818	0.57373	26.6851		818	0.67056	21.3519		818	0.53296	29.3119		818	0.50023	31.606		818	0.47161	33.7594		818	0.44511	35.8829		818	0.42071	37.9568		818	0.39901	39.9017
819	0.59974	25.1341		819	0.5731	26.7239		819	0.66954	21.4025		819	0.53212	29.3682		819	0.49969	31.6457		819	0.47099	33.8075		819	0.44472	35.9157		819	0.42025	37.9971		819	0.39856	39.9434
820	0.59805	25.232		820	0.57211	26.785		820	0.66838	21.4594		820	0.53142	29.4157		820	0.49878	31.7116		820	0.47042	33.8519		820	0.44395	35.9789		820	0.41954	38.0592		820	0.39811	39.9842
821	0.59654	25.3198		821	0.57088	26.861		821	0.66735	21.5106		821	0.5304	29.4846		821	0.49797	31.771		821	0.46939	33.9323		821	0.44322	36.0395		821	0.41894	38.1118		821	0.39766	40.0263
822	0.59454	25.4369		822	0.56962	26.9388		822	0.6659	21.5822		822	0.52938	29.5545		822	0.49695	31.8459		822	0.46833	34.0147		822	0.44255	36.095		822	0.4182	38.1772		822	0.3969	40.0959
823	0.59225	25.5711		823	0.56803	27.0376		823	0.66449	21.6527		823	0.52794	29.6525		823	0.49562	31.9436		823	0.46726	34.0993		823	0.44169	36.1666		823	0.41724	38.2616		823	0.39622	40.1588
824	0.59005	25.7012		824	0.56658	27.128		824	0.66289	21.7323		824	0.52682	29.7288		824	0.4946	32.0184		824	0.46648	34.1599		824	0.44076	36.2443		824	0.41656	38.3211		824	0.39552	40.2237
825	0.58757	25.848		825	0.56501	27.2267		825	0.66095	21.8297		825	0.52533	29.8311		825	0.49333	32.1125		825	0.46528	34.255		825	0.43967	36.3356		825	0.41569	38.3983		825	0.3947	40.2999
826	0.58473	26.0178		826	0.56323	27.3383		826	0.65917	21.9197		826	0.52399	29.9236		826	0.49216	32.1992		826	0.46408	34.3496		826	0.43874	36.4135		826	0.41502	38.4572		826	0.39405	40.3599
827	0.58195	26.1846		827	0.56135	27.4569		827	0.65674	22.0427		827	0.52215	30.0508		827	0.49072	32.3058		827	0.46289	34.4434		827	0.43764	36.5058		827	0.4139	38.5567		827	0.39297	40.4602
828	0.57863	26.3856		828	0.55932	27.5853		828	0.65425	22.1695		828	0.52037	30.1738		828	0.48919	32.4198		828	0.46157	34.5486		828	0.4365	36.6018		828	0.41288	38.6475		828	0.39217	40.535
829	0.57525	26.5917		829	0.55701	27.7328		829	0.65192	22.2886		829	0.51859	30.298		829	0.48771	32.5307		829	0.46023	34.6552		829	0.43528	36.7048		829	0.41176	38.7475		829	0.39128	40.6184
830	0.57173	26.8086		830	0.55489	27.8682		830	0.64928	22.4244		830	0.51672	30.4288		830	0.48592	32.6652		830	0.45878	34.7711		830	0.43405	36.8089		830	0.41071	38.8407		830	0.39045	40.6963
831	0.568	27.0399		831	0.55234	28.0324		831	0.64651	22.5681		831	0.51468	30.5717		831	0.4841	32.8023		831	0.45716	34.9009		831	0.4326	36.932		831	0.40963	38.9379		831	0.38946	40.7884
832	0.56373	27.3066		832	0.5495	28.2165		832	0.64326	22.7372		832	0.51228	30.7415		832	0.48188	32.9705		832	0.45531	35.0502		832	0.43109	37.0607		832	0.40811	39.0738		832	0.38814	40.9125
833	0.55921	27.5924		833	0.54651	28.411		833	0.63977	22.9209		833	0.5096	30.9317		833	0.47949	33.1523		833	0.45312	35.2274		833	0.42911	37.2296		833	0.40652	39.218		833	0.3866	41.0586
834	0.55435	27.9028		834	0.54341	28.6149		834	0.63622	23.1092		834	0.50667	31.1409		834	0.47687	33.3527		834	0.451	35.3996		834	0.42719	37.3948		834	0.40481	39.3723		834	0.38487	41.2219
835	0.54938	28.2239		835	0.53995	28.8439		835	0.63217	23.3257		835	0.5036	31.362		835	0.47418	33.5601		835	0.44873	35.5849		835	0.42514	37.5713		835	0.40287	39.549		835	0.38326	41.3756
836	0.5438	28.5893		836	0.53616	29.0962		836	0.62811	23.5445		836	0.50011	31.6146		836	0.47125	33.7869		836	0.44591	35.8171		836	0.42272	37.7819		836	0.40056	39.7597		836	0.38126	41.566
837	0.53814	28.9641		837	0.53234	29.3536		837	0.62371	23.7845		837	0.4967	31.8639		837	0.4682	34.0256		837	0.44311	36.0491		837	0.42024	37.9984		837	0.39844	39.9537		837	0.37925	41.7589
838	0.53223	29.3609		838	0.5281	29.6414		838	0.61894	24.0471		838	0.49317	32.1242		838	0.46476	34.2957		838	0.43992	36.3149		838	0.41749	38.2394		838	0.3959	40.1882		838	0.37694	41.9817
839	0.52604	29.7822		839	0.52386	29.9321		839	0.61412	24.3151		839	0.48948	32.398		839	0.46144	34.5591		839	0.43675	36.5803		839	0.41474	38.4825		839	0.39334	40.4256		839	0.37473	42.1955
840	0.51978	30.2145		840	0.51969	30.221		840	0.60931	24.5861		840	0.48569	32.6825		840	0.45818	34.8192		840	0.43376	36.833		840	0.41206	38.7205		840	0.39097	40.6472		840	0.37254	42.4088
841	0.51342	30.6608		841	0.51522	30.5335		841	0.60426	24.8738		841	0.48157	32.9937		841	0.4547	35.0995		841	0.43045	37.1154		841	0.40917	38.979		841	0.38834	40.8943		841	0.37024	42.6346
842	0.50695	31.1206		842	0.51065	30.857		842	0.59898	25.178		842	0.47764	33.2936		842	0.45108	35.393		842	0.42725	37.3892		842	0.40618	39.2479		842	0.38579	41.1345		842	0.36761	42.8934
843	0.49996	31.6255		843	0.50589	31.1968		843	0.59353	25.4959		843	0.47356	33.6076		843	0.44705	35.7231		843	0.42389	37.6799		843	0.40324	39.515		843	0.38304	41.3965		843	0.365	43.1525
844	0.49302	32.1351		844	0.50104	31.5474		844	0.58808	25.8179		844	0.46916	33.9499		844	0.44334	36.0298		844	0.42038	37.9853		844	0.39997	39.8139		844	0.38015	41.6724		844	0.36274	43.3772
845	0.48579	32.6744		845	0.49614	31.905		845	0.58241	26.1573		845	0.46474	34.2975		845	0.43924	36.3711		845	0.41682	38.298		845	0.39681	40.1043		845	0.37713	41.9634		845	0.35976	43.6756
846	0.47878	33.2063		846	0.49103	32.283		846	0.57682	26.4963		846	0.46045	34.6378		846	0.43515	36.7158		846	0.41314	38.6247		846	0.3936	40.4015		846	0.37412	42.2548		846	0.35737	43.9167
847	0.47162	33.7586		847	0.4861	32.6516		847	0.5711	26.847		847	0.4561	34.9864		847	0.43141	37.0333		847	0.40955	38.9451		847	0.39042	40.699		847	0.37105	42.5552		847	0.35478	44.1792
848	0.46442	34.3225		848	0.48092	33.043		848	0.56554	27.193		848	0.45166	35.3458		848	0.42724	37.3904		848	0.40594	39.27		848	0.38719	41.0021		848	0.36824	42.8308		848	0.35202	44.4616
849	0.4576	34.8656		849	0.47616	33.4069		849	0.56019	27.5305		849	0.44755	35.6823		849	0.42355	37.7098		849	0.40267	39.5671		849	0.3842	41.2858		849	0.36561	43.0913		849	0.34948	44.7218
850	0.45362	35.1867		850	0.47343	33.6179		850	0.55705	27.7298		850	0.44509	35.8847		850	0.42106	37.9263		850	0.40069	39.748		850	0.38242	41.4557		850	0.36388	43.2632		850	0.34793	44.8814
Ptzyme@ZIF 0 min				1 min				2 min				3 min				4 min				5 min				6 min				7 min				8 min
600	0.50763	31.0719		600	0.46958	33.9171		600	0.44262	36.0891		600	0.42682	37.4267		600	0.42682	37.4267		600	0.42682	37.4267		600	0.42682	37.4267		600	0.42682	37.4267		600	0.42682	37.4267
601	0.51046	30.8703		601	0.47162	33.7583		601	0.44453	35.9312		601	0.42863	37.2711		601	0.42863	37.2711		601	0.42863	37.2711		601	0.42863	37.2711		601	0.42863	37.2711		601	0.42863	37.2711
602	0.51313	30.6813		602	0.47382	33.588		602	0.44655	35.7641		602	0.43076	37.0883		602	0.43076	37.0883		602	0.43076	37.0883		602	0.43076	37.0883		602	0.43076	37.0883		602	0.43076	37.0883
603	0.51589	30.4868		603	0.47598	33.4214		603	0.44843	35.6098		603	0.43262	36.9297		603	0.43262	36.9297		603	0.43262	36.9297		603	0.43262	36.9297		603	0.43262	36.9297		603	0.43262	36.9297
604	0.51872	30.2888		604	0.47819	33.2511		604	0.45049	35.4413		604	0.43466	36.757		604	0.43466	36.757		604	0.43466	36.757		604	0.43466	36.757		604	0.43466	36.757		604	0.43466	36.757
605	0.5218	30.0746		605	0.48055	33.0715		605	0.45271	35.2606		605	0.43694	36.5648		605	0.43694	36.5648		605	0.43694	36.5648		605	0.43694	36.5648		605	0.43694	36.5648		605	0.43694	36.5648
606	0.52477	29.8698		606	0.48289	32.8939		606	0.45491	35.0825		606	0.43896	36.3949		606	0.43896	36.3949		606	0.43896	36.3949		606	0.43896	36.3949		606	0.43896	36.3949		606	0.43896	36.3949
607	0.52788	29.6567		607	0.48544	32.7013		607	0.45709	34.9065		607	0.44119	36.2088		607	0.44119	36.2088		607	0.44119	36.2088		607	0.44119	36.2088		607	0.44119	36.2088		607	0.44119	36.2088
608	0.53098	29.4454		608	0.48809	32.5017		608	0.45963	34.7031		608	0.44351	36.0158		608	0.44351	36.0158		608	0.44351	36.0158		608	0.44351	36.0158		608	0.44351	36.0158		608	0.44351	36.0158
609	0.53416	29.2309		609	0.49084	32.2968		609	0.462	34.5147		609	0.44577	35.8288		609	0.44577	35.8288		609	0.44577	35.8288		609	0.44577	35.8288		609	0.44577	35.8288		609	0.44577	35.8288
610	0.53747	29.0088		610	0.49352	32.098		610	0.46448	34.3176		610	0.44829	35.6214		610	0.44829	35.6214		610	0.44829	35.6214		610	0.44829	35.6214		610	0.44829	35.6214		610	0.44829	35.6214
611	0.54108	28.769		611	0.49642	31.8846		611	0.46696	34.1222		611	0.45104	35.3964		611	0.45104	35.3964		611	0.45104	35.3964		611	0.45104	35.3964		611	0.45104	35.3964		611	0.45104	35.3964
612	0.54457	28.5387		612	0.49912	31.687		612	0.46968	33.9096		612	0.45358	35.19		612	0.45358	35.19		612	0.45358	35.19		612	0.45358	35.19		612	0.45358	35.19		612	0.45358	35.19
613	0.54807	28.3094		613	0.50208	31.472		613	0.47218	33.7146		613	0.45601	34.9938		613	0.45601	34.9938		613	0.45601	34.9938		613	0.45601	34.9938		613	0.45601	34.9938		613	0.45601	34.9938
614	0.55181	28.0668		614	0.50521	31.2458		614	0.47496	33.5		614	0.45887	34.7637		614	0.45887	34.7637		614	0.45887	34.7637		614	0.45887	34.7637		614	0.45887	34.7637		614	0.45887	34.7637
615	0.55555	27.8262		615	0.50817	31.0336		615	0.47787	33.2759		615	0.46153	34.5521		615	0.46153	34.5521		615	0.46153	34.5521		615	0.46153	34.5521		615	0.46153	34.5521		615	0.46153	34.5521
616	0.55956	27.5705		616	0.51127	30.8124		616	0.48061	33.0666		616	0.46446	34.3197		616	0.46446	34.3197		616	0.46446	34.3197		616	0.46446	34.3197		616	0.46446	34.3197		616	0.46446	34.3197
617	0.56329	27.3346		617	0.5146	30.5775		617	0.4836	32.8398		617	0.46711	34.1109		617	0.46711	34.1109		617	0.46711	34.1109		617	0.46711	34.1109		617	0.46711	34.1109		617	0.46711	34.1109
618	0.56693	27.1063		618	0.5176	30.3671		618	0.48637	32.6307		618	0.46984	33.897		618	0.46984	33.897		618	0.46984	33.897		618	0.46984	33.897		618	0.46984	33.897		618	0.46984	33.897
619	0.57112	26.8459		619	0.52092	30.1356		619	0.48933	32.4091		619	0.473	33.6512		619	0.473	33.6512		619	0.473	33.6512		619	0.473	33.6512		619	0.473	33.6512		619	0.473	33.6512
620	0.57509	26.602		620	0.52389	29.9303		620	0.4923	32.1888		620	0.47588	33.429		620	0.47588	33.429		620	0.47588	33.429		620	0.47588	33.429		620	0.47588	33.429		620	0.47588	33.429
621	0.57922	26.3501		621	0.52745	29.6857		621	0.49538	31.9609		621	0.47889	33.1979		621	0.47889	33.1979		621	0.47889	33.1979		621	0.47889	33.1979		621	0.47889	33.1979		621	0.47889	33.1979
622	0.58313	26.1136		622	0.5307	29.4643		622	0.49836	31.7423		622	0.482	32.9607		622	0.482	32.9607		622	0.482	32.9607		622	0.482	32.9607		622	0.482	32.9607		622	0.482	32.9607
623	0.58732	25.863		623	0.53407	29.2368		623	0.50147	31.5157		623	0.48496	32.7371		623	0.48496	32.7371		623	0.48496	32.7371		623	0.48496	32.7371		623	0.48496	32.7371		623	0.48496	32.7371
624	0.59127	25.629		624	0.5372	29.0269		624	0.50444	31.3011		624	0.4879	32.516		624	0.4879	32.516		624	0.4879	32.516		624	0.4879	32.516		624	0.4879	32.516		624	0.4879	32.516
625	0.59491	25.4152		625	0.54031	28.8198		625	0.50746	31.0842		625	0.49074	32.3046		625	0.49074	32.3046		625	0.49074	32.3046		625	0.49074	32.3046		625	0.49074	32.3046		625	0.49074	32.3046
626	0.59886	25.185		626	0.54352	28.6073		626	0.5104	30.8742		626	0.49363	32.09		626	0.49363	32.09		626	0.49363	32.09		626	0.49363	32.09		626	0.49363	32.09		626	0.49363	32.09
627	0.60275	24.9602		627	0.54673	28.397		627	0.51345	30.6583		627	0.49647	31.881		627	0.49647	31.881		627	0.49647	31.881		627	0.49647	31.881		627	0.49647	31.881		627	0.49647	31.881
628	0.6067	24.7345		628	0.54982	28.1957		628	0.51635	30.4544		628	0.49935	31.6701		628	0.49935	31.6701		628	0.49935	31.6701		628	0.49935	31.6701		628	0.49935	31.6701		628	0.49935	31.6701
629	0.61033	24.5283		629	0.55266	28.0115		629	0.51904	30.2663		629	0.50229	31.4566		629	0.50229	31.4566		629	0.50229	31.4566		629	0.50229	31.4566		629	0.50229	31.4566		629	0.50229	31.4566
630	0.61407	24.3182		630	0.55579	27.8105		630	0.522	30.0608		630	0.50516	31.2496		630	0.50516	31.2496		630	0.50516	31.2496		630	0.50516	31.2496		630	0.50516	31.2496		630	0.50516	31.2496
631	0.6174	24.1326		631	0.55888	27.6136		631	0.52477	29.8699		631	0.50772	31.0657		631	0.50772	31.0657		631	0.50772	31.0657		631	0.50772	31.0657		631	0.50772	31.0657		631	0.50772	31.0657
632	0.62096	23.9355		632	0.56171	27.4339		632	0.52726	29.6987		632	0.51019	30.8898		632	0.51019	30.8898		632	0.51019	30.8898		632	0.51019	30.8898		632	0.51019	30.8898		632	0.51019	30.8898
633	0.62394	23.7716		633	0.56444	27.2621		633	0.52965	29.5358		633	0.5125	30.7259		633	0.5125	30.7259		633	0.5125	30.7259		633	0.5125	30.7259		633	0.5125	30.7259		633	0.5125	30.7259
634	0.62729	23.5888		634	0.56699	27.1028		634	0.53217	29.3652		634	0.51494	30.5536		634	0.51494	30.5536		634	0.51494	30.5536		634	0.51494	30.5536		634	0.51494	30.5536		634	0.51494	30.5536
635	0.63006	23.4389		635	0.56935	26.9559		635	0.53443	29.2125		635	0.517	30.4087		635	0.517	30.4087		635	0.517	30.4087		635	0.517	30.4087		635	0.517	30.4087		635	0.517	30.4087
636	0.63268	23.298		636	0.57157	26.8184		636	0.53628	29.0882		636	0.51901	30.2686		636	0.51901	30.2686		636	0.51901	30.2686		636	0.51901	30.2686		636	0.51901	30.2686		636	0.51901	30.2686
637	0.63509	23.1691		637	0.57348	26.7009		637	0.53795	28.9769		637	0.52075	30.1474		637	0.52075	30.1474		637	0.52075	30.1474		637	0.52075	30.1474		637	0.52075	30.1474		637	0.52075	30.1474
638	0.63717	23.0587		638	0.57539	26.5831		638	0.53994	28.8443		638	0.52235	30.0366		638	0.52235	30.0366		638	0.52235	30.0366		638	0.52235	30.0366		638	0.52235	30.0366		638	0.52235	30.0366
639	0.6392	22.951		639	0.57694	26.4886		639	0.54129	28.7545		639	0.52373	29.9412		639	0.52373	29.9412		639	0.52373	29.9412		639	0.52373	29.9412		639	0.52373	29.9412		639	0.52373	29.9412
640	0.64095	22.8589		640	0.57843	26.3981		640	0.54231	28.6872		640	0.52489	29.8615		640	0.52489	29.8615		640	0.52489	29.8615		640	0.52489	29.8615		640	0.52489	29.8615		640	0.52489	29.8615
641	0.64228	22.7888		641	0.57968	26.3219		641	0.5435	28.6087		641	0.52593	29.79		641	0.52593	29.79		641	0.52593	29.79		641	0.52593	29.79		641	0.52593	29.79		641	0.52593	29.79
642	0.64327	22.7367		642	0.5808	26.2546		642	0.54426	28.5588		642	0.5269	29.7234		642	0.5269	29.7234		642	0.5269	29.7234		642	0.5269	29.7234		642	0.5269	29.7234		642	0.5269	29.7234
643	0.64435	22.6802		643	0.58168	26.201		643	0.54513	28.5016		643	0.52766	29.6718		643	0.52766	29.6718		643	0.52766	29.6718		643	0.52766	29.6718		643	0.52766	29.6718		643	0.52766	29.6718
644	0.64501	22.6458		644	0.58212	26.1748		644	0.54557	28.4728		644	0.52814	29.6386		644	0.52814	29.6386		644	0.52814	29.6386		644	0.52814	29.6386		644	0.52814	29.6386		644	0.52814	29.6386
645	0.64526	22.633		645	0.58233	26.1618		645	0.54569	28.4651		645	0.52842	29.6194		645	0.52842	29.6194		645	0.52842	29.6194		645	0.52842	29.6194		645	0.52842	29.6194		645	0.52842	29.6194
646	0.64537	22.6274		646	0.58245	26.155		646	0.54577	28.4594		646	0.52849	29.6149		646	0.52849	29.6149		646	0.52849	29.6149		646	0.52849	29.6149		646	0.52849	29.6149		646	0.52849	29.6149
647	0.64532	22.63		647	0.58208	26.1771		647	0.54553	28.4754		647	0.52822	29.633		647	0.52822	29.633		647	0.52822	29.633		647	0.52822	29.633		647	0.52822	29.633		647	0.52822	29.633
648	0.64485	22.6544		648	0.58196	26.1844		648	0.54525	28.494		648	0.5279	29.6549		648	0.5279	29.6549		648	0.5279	29.6549		648	0.5279	29.6549		648	0.5279	29.6549		648	0.5279	29.6549
649	0.64436	22.6798		649	0.58144	26.2156		649	0.54484	28.5209		649	0.52772	29.6677		649	0.52772	29.6677		649	0.52772	29.6677		649	0.52772	29.6677		649	0.52772	29.6677		649	0.52772	29.6677
650	0.64343	22.7283		650	0.58062	26.2653		650	0.54408	28.5706		650	0.52683	29.7283		650	0.52683	29.7283		650	0.52683	29.7283		650	0.52683	29.7283		650	0.52683	29.7283		650	0.52683	29.7283
651	0.64231	22.7872		651	0.57968	26.322		651	0.5431	28.6351		651	0.52602	29.7838		651	0.52602	29.7838		651	0.52602	29.7838		651	0.52602	29.7838		651	0.52602	29.7838		651	0.52602	29.7838
652	0.64103	22.8546		652	0.57888	26.3705		652	0.54225	28.6916		652	0.52507	29.8494		652	0.52507	29.8494		652	0.52507	29.8494		652	0.52507	29.8494		652	0.52507	29.8494		652	0.52507	29.8494
653	0.63956	22.9319		653	0.57768	26.4437		653	0.54123	28.7589		653	0.52377	29.9387		653	0.52377	29.9387		653	0.52377	29.9387		653	0.52377	29.9387		653	0.52377	29.9387		653	0.52377	29.9387
654	0.63816	23.006		654	0.57667	26.5049		654	0.54	28.8406		654	0.52259	30.02		654	0.52259	30.02		654	0.52259	30.02		654	0.52259	30.02		654	0.52259	30.02		654	0.52259	30.02
655	0.63649	23.0944		655	0.57516	26.5972		655	0.53876	28.9228		655	0.52167	30.0837		655	0.52167	30.0837		655	0.52167	30.0837		655	0.52167	30.0837		655	0.52167	30.0837		655	0.52167	30.0837
656	0.63475	23.1874		656	0.57377	26.6828		656	0.53774	28.9911		656	0.52036	30.1746		656	0.52036	30.1746		656	0.52036	30.1746		656	0.52036	30.1746		656	0.52036	30.1746		656	0.52036	30.1746
657	0.63289	23.287		657	0.57258	26.7559		657	0.53605	29.1036		657	0.51901	30.2685		657	0.51901	30.2685		657	0.51901	30.2685		657	0.51901	30.2685		657	0.51901	30.2685		657	0.51901	30.2685
658	0.63113	23.3814		658	0.57112	26.8461		658	0.53478	29.1891		658	0.51757	30.3692		658	0.51757	30.3692		658	0.51757	30.3692		658	0.51757	30.3692		658	0.51757	30.3692		658	0.51757	30.3692
659	0.62919	23.4862		659	0.56962	26.9391		659	0.53311	29.3018		659	0.51606	30.4749		659	0.51606	30.4749		659	0.51606	30.4749		659	0.51606	30.4749		659	0.51606	30.4749		659	0.51606	30.4749
660	0.62736	23.5854		660	0.5681	27.0336		660	0.53168	29.3981		660	0.51464	30.5749		660	0.51464	30.5749		660	0.51464	30.5749		660	0.51464	30.5749		660	0.51464	30.5749		660	0.51464	30.5749
661	0.62562	23.68		661	0.56668	27.1222		661	0.53029	29.4921		661	0.51328	30.6706		661	0.51328	30.6706		661	0.51328	30.6706		661	0.51328	30.6706		661	0.51328	30.6706		661	0.51328	30.6706
662	0.62379	23.78		662	0.56533	27.2065		662	0.52875	29.5974		662	0.51187	30.7701		662	0.51187	30.7701		662	0.51187	30.7701		662	0.51187	30.7701		662	0.51187	30.7701		662	0.51187	30.7701
663	0.62211	23.8721		663	0.56425	27.2743		663	0.52748	29.684		663	0.51062	30.8588		663	0.51062	30.8588		663	0.51062	30.8588		663	0.51062	30.8588		663	0.51062	30.8588		663	0.51062	30.8588
664	0.62069	23.9501		664	0.5629	27.3589		664	0.52627	29.7664		664	0.50937	30.9478		664	0.50937	30.9478		664	0.50937	30.9478		664	0.50937	30.9478		664	0.50937	30.9478		664	0.50937	30.9478
665	0.61893	24.0476		665	0.56155	27.4441		665	0.52509	29.8476		665	0.5079	31.0527		665	0.5079	31.0527		665	0.5079	31.0527		665	0.5079	31.0527		665	0.5079	31.0527		665	0.5079	31.0527
666	0.61753	24.1255		666	0.56048	27.5119		666	0.52392	29.9284		666	0.50689	31.1249		666	0.50689	31.1249		666	0.50689	31.1249		666	0.50689	31.1249		666	0.50689	31.1249		666	0.50689	31.1249
667	0.61631	24.193		667	0.5596	27.568		667	0.52298	29.9927		667	0.50597	31.1913		667	0.50597	31.1913		667	0.50597	31.1913		667	0.50597	31.1913		667	0.50597	31.1913		667	0.50597	31.1913
668	0.61499	24.2669		668	0.55856	27.6338		668	0.52192	30.066		668	0.5049	31.268		668	0.5049	31.268		668	0.5049	31.268		668	0.5049	31.268		668	0.5049	31.268		668	0.5049	31.268
669	0.61381	24.3328		669	0.55762	27.6935		669	0.52086	30.1398		669	0.50405	31.3295		669	0.50405	31.3295		669	0.50405	31.3295		669	0.50405	31.3295		669	0.50405	31.3295		669	0.50405	31.3295
670	0.61313	24.3708		670	0.55706	27.7295		670	0.52039	30.1726		670	0.50352	31.3675		670	0.50352	31.3675		670	0.50352	31.3675		670	0.50352	31.3675		670	0.50352	31.3675		670	0.50352	31.3675
671	0.61233	24.4157		671	0.55642	27.7705		671	0.51992	30.2052		671	0.50292	31.4111		671	0.50292	31.4111		671	0.50292	31.4111		671	0.50292	31.4111		671	0.50292	31.4111		671	0.50292	31.4111
672	0.61188	24.4411		672	0.5563	27.7778		672	0.51949	30.2347		672	0.50251	31.4406		672	0.50251	31.4406		672	0.50251	31.4406		672	0.50251	31.4406		672	0.50251	31.4406		672	0.50251	31.4406
673	0.61131	24.4734		673	0.55569	27.8168		673	0.51907	30.2642		673	0.50229	31.4565		673	0.50229	31.4565		673	0.50229	31.4565		673	0.50229	31.4565		673	0.50229	31.4565		673	0.50229	31.4565
674	0.61086	24.4985		674	0.55562	27.8212		674	0.51889	30.2765		674	0.50205	31.4739		674	0.50205	31.4739		674	0.50205	31.4739		674	0.50205	31.4739		674	0.50205	31.4739		674	0.50205	31.4739
675	0.61114	24.4828		675	0.55583	27.8079		675	0.51911	30.2618		675	0.50226	31.4589		675	0.50226	31.4589		675	0.50226	31.4589		675	0.50226	31.4589		675	0.50226	31.4589		675	0.50226	31.4589
676	0.61142	24.467		676	0.55621	27.7836		676	0.51933	30.246		676	0.50244	31.4454		676	0.50244	31.4454		676	0.50244	31.4454		676	0.50244	31.4454		676	0.50244	31.4454		676	0.50244	31.4454
677	0.61168	24.4521		677	0.55659	27.7591		677	0.51964	30.2246		677	0.50246	31.4441		677	0.50246	31.4441		677	0.50246	31.4441		677	0.50246	31.4441		677	0.50246	31.4441		677	0.50246	31.4441
678	0.61246	24.4082		678	0.55727	27.7159		678	0.52016	30.1882		678	0.50301	31.4042		678	0.50301	31.4042		678	0.50301	31.4042		678	0.50301	31.4042		678	0.50301	31.4042		678	0.50301	31.4042
679	0.61292	24.3828		679	0.55784	27.6797		679	0.52044	30.1692		679	0.50342	31.3746		679	0.50342	31.3746		679	0.50342	31.3746		679	0.50342	31.3746		679	0.50342	31.3746		679	0.50342	31.3746
680	0.61403	24.3204		680	0.55898	27.6071		680	0.52122	30.1146		680	0.50407	31.3277		680	0.50407	31.3277		680	0.50407	31.3277		680	0.50407	31.3277		680	0.50407	31.3277		680	0.50407	31.3277
681	0.61471	24.2822		681	0.5598	27.5547		681	0.52197	30.0631		681	0.50477	31.2775		681	0.50477	31.2775		681	0.50477	31.2775		681	0.50477	31.2775		681	0.50477	31.2775		681	0.50477	31.2775
682	0.61608	24.2057		682	0.56094	27.4828		682	0.52301	29.9908		682	0.50572	31.209		682	0.50572	31.209		682	0.50572	31.209		682	0.50572	31.209		682	0.50572	31.209		682	0.50572	31.209
683	0.61719	24.1441		683	0.56197	27.4179		683	0.52383	29.9345		683	0.50656	31.1489		683	0.50656	31.1489		683	0.50656	31.1489		683	0.50656	31.1489		683	0.50656	31.1489		683	0.50656	31.1489
684	0.61874	24.0583		684	0.56344	27.3253		684	0.5251	29.8472		684	0.50783	31.058		684	0.50783	31.058		684	0.50783	31.058		684	0.50783	31.058		684	0.50783	31.058		684	0.50783	31.058
685	0.62035	23.9691		685	0.5651	27.2208		685	0.52639	29.7586		685	0.50919	30.9607		685	0.50919	30.9607		685	0.50919	30.9607		685	0.50919	30.9607		685	0.50919	30.9607		685	0.50919	30.9607
686	0.62209	23.873		686	0.56661	27.1261		686	0.5275	29.6824		686	0.51026	30.8847		686	0.51026	30.8847		686	0.51026	30.8847		686	0.51026	30.8847		686	0.51026	30.8847		686	0.51026	30.8847
687	0.6239	23.7741		687	0.56832	27.0195		687	0.52907	29.5755		687	0.51189	30.7688		687	0.51189	30.7688		687	0.51189	30.7688		687	0.51189	30.7688		687	0.51189	30.7688		687	0.51189	30.7688
688	0.62594	23.6623		688	0.57014	26.9067		688	0.53057	29.4732		688	0.51327	30.6709		688	0.51327	30.6709		688	0.51327	30.6709		688	0.51327	30.6709		688	0.51327	30.6709		688	0.51327	30.6709
689	0.62824	23.5376		689	0.57206	26.788		689	0.53237	29.3512		689	0.51491	30.5554		689	0.51491	30.5554		689	0.51491	30.5554		689	0.51491	30.5554		689	0.51491	30.5554		689	0.51491	30.5554
690	0.63031	23.4254		690	0.57433	26.6484		690	0.5342	29.2281		690	0.5167	30.4297		690	0.5167	30.4297		690	0.5167	30.4297		690	0.5167	30.4297		690	0.5167	30.4297		690	0.5167	30.4297
691	0.63269	23.2976		691	0.57646	26.5179		691	0.53614	29.0981		691	0.51837	30.313		691	0.51837	30.313		691	0.51837	30.313		691	0.51837	30.313		691	0.51837	30.313		691	0.51837	30.313
692	0.63495	23.1767		692	0.57866	26.384		692	0.53779	28.9874		692	0.52026	30.1816		692	0.52026	30.1816		692	0.52026	30.1816		692	0.52026	30.1816		692	0.52026	30.1816		692	0.52026	30.1816
693	0.63747	23.0425		693	0.58092	26.2473		693	0.53973	28.8586		693	0.52202	30.0593		693	0.52202	30.0593		693	0.52202	30.0593		693	0.52202	30.0593		693	0.52202	30.0593		693	0.52202	30.0593
694	0.64021	22.8978		694	0.58329	26.1045		694	0.54175	28.7242		694	0.52426	29.9049		694	0.52426	29.9049		694	0.52426	29.9049		694	0.52426	29.9049		694	0.52426	29.9049		694	0.52426	29.9049
695	0.64294	22.7542		695	0.58583	25.9518		695	0.54396	28.5783		695	0.52629	29.7656		695	0.52629	29.7656		695	0.52629	29.7656		695	0.52629	29.7656		695	0.52629	29.7656		695	0.52629	29.7656
696	0.64585	22.602		696	0.58852	25.7918		696	0.54614	28.4352		696	0.5285	29.6145		696	0.5285	29.6145		696	0.5285	29.6145		696	0.5285	29.6145		696	0.5285	29.6145		696	0.5285	29.6145
697	0.64855	22.4622		697	0.59106	25.6413		697	0.54844	28.2854		697	0.53064	29.4687		697	0.53064	29.4687		697	0.53064	29.4687		697	0.53064	29.4687		697	0.53064	29.4687		697	0.53064	29.4687
698	0.65164	22.303		698	0.59386	25.4764		698	0.55071	28.1376		698	0.53305	29.3058		698	0.53305	29.3058		698	0.53305	29.3058		698	0.53305	29.3058		698	0.53305	29.3058		698	0.53305	29.3058
699	0.65454	22.1542		699	0.59669	25.311		699	0.55317	27.9788		699	0.53538	29.1488		699	0.53538	29.1488		699	0.53538	29.1488		699	0.53538	29.1488		699	0.53538	29.1488		699	0.53538	29.1488
700	0.65775	21.9913		700	0.59949	25.1482		700	0.55579	27.8109		700	0.53794	28.9772		700	0.53794	28.9772		700	0.53794	28.9772		700	0.53794	28.9772		700	0.53794	28.9772		700	0.53794	28.9772
701	0.66116	21.8191		701	0.60248	24.976		701	0.55835	27.6474		701	0.54061	28.8		701	0.54061	28.8		701	0.54061	28.8		701	0.54061	28.8		701	0.54061	28.8		701	0.54061	28.8
702	0.66419	21.6674		702	0.60544	24.8062		702	0.56081	27.4912		702	0.54292	28.6472		702	0.54292	28.6472		702	0.54292	28.6472		702	0.54292	28.6472		702	0.54292	28.6472		702	0.54292	28.6472
703	0.66768	21.4943		703	0.60854	24.6296		703	0.56365	27.3121		703	0.54559	28.4715		703	0.54559	28.4715		703	0.54559	28.4715		703	0.54559	28.4715		703	0.54559	28.4715		703	0.54559	28.4715
704	0.67119	21.3211		704	0.61176	24.448		704	0.56638	27.1405		704	0.54832	28.2934		704	0.54832	28.2934		704	0.54832	28.2934		704	0.54832	28.2934		704	0.54832	28.2934		704	0.54832	28.2934
705	0.67467	21.151		705	0.61483	24.2757		705	0.56919	26.9654		705	0.55096	28.1217		705	0.55096	28.1217		705	0.55096	28.1217		705	0.55096	28.1217		705	0.55096	28.1217		705	0.55096	28.1217
706	0.67837	20.9713		706	0.61798	24.1004		706	0.57216	26.7816		706	0.55376	27.9406		706	0.55376	27.9406		706	0.55376	27.9406		706	0.55376	27.9406		706	0.55376	27.9406		706	0.55376	27.9406
707	0.68183	20.8051		707	0.62118	23.9231		707	0.57487	26.6155		707	0.55653	27.7635		707	0.55653	27.7635		707	0.55653	27.7635		707	0.55653	27.7635		707	0.55653	27.7635		707	0.55653	27.7635
708	0.68539	20.6353		708	0.62447	23.7425		708	0.57795	26.4273		708	0.55938	27.5814		708	0.55938	27.5814		708	0.55938	27.5814		708	0.55938	27.5814		708	0.55938	27.5814		708	0.55938	27.5814
709	0.68905	20.462		709	0.62766	23.5689		709	0.58085	26.2516		709	0.56216	27.406		709	0.56216	27.406		709	0.56216	27.406		709	0.56216	27.406		709	0.56216	27.406		709	0.56216	27.406
710	0.69275	20.2884		710	0.63087	23.3956		710	0.58381	26.0728		710	0.56509	27.2213		710	0.56509	27.2213		710	0.56509	27.2213		710	0.56509	27.2213		710	0.56509	27.2213		710	0.56509	27.2213
711	0.69626	20.1253		711	0.63418	23.2179		711	0.58676	25.8965		711	0.56791	27.0455		711	0.56791	27.0455		711	0.56791	27.0455		711	0.56791	27.0455		711	0.56791	27.0455		711	0.56791	27.0455
712	0.7001	19.9482		712	0.63767	23.032		712	0.58971	25.7212		712	0.57095	26.8567		712	0.57095	26.8567		712	0.57095	26.8567		712	0.57095	26.8567		712	0.57095	26.8567		712	0.57095	26.8567
713	0.70355	19.7902		713	0.64058	22.8783		713	0.59223	25.5723		713	0.57356	26.6958		713	0.57356	26.6958		713	0.57356	26.6958		713	0.57356	26.6958		713	0.57356	26.6958		713	0.57356	26.6958
714	0.70701	19.633		714	0.64368	22.7156		714	0.59512	25.4025		714	0.57623	26.532		714	0.57623	26.532		714	0.57623	26.532		714	0.57623	26.532		714	0.57623	26.532		714	0.57623	26.532
715	0.71042	19.4796		715	0.6469	22.5478		715	0.59776	25.2485		715	0.57887	26.3712		715	0.57887	26.3712		715	0.57887	26.3712		715	0.57887	26.3712		715	0.57887	26.3712		715	0.57887	26.3712
716	0.71365	19.3352		716	0.64988	22.3935		716	0.60059	25.0849		716	0.58144	26.2155		716	0.58144	26.2155		716	0.58144	26.2155		716	0.58144	26.2155		716	0.58144	26.2155		716	0.58144	26.2155
717	0.71685	19.1932		717	0.65298	22.2341		717	0.60321	24.9338		717	0.58415	26.0524		717	0.58415	26.0524		717	0.58415	26.0524		717	0.58415	26.0524		717	0.58415	26.0524		717	0.58415	26.0524
718	0.72005	19.0523		718	0.65589	22.0859		718	0.60595	24.7773		718	0.58676	25.8965		718	0.58676	25.8965		718	0.58676	25.8965		718	0.58676	25.8965		718	0.58676	25.8965		718	0.58676	25.8965
719	0.72272	18.9356		719	0.6584	21.9584		719	0.60818	24.6502		719	0.58903	25.7614		719	0.58903	25.7614		719	0.58903	25.7614		719	0.58903	25.7614		719	0.58903	25.7614		719	0.58903	25.7614
720	0.72553	18.8135		720	0.66082	21.8363		720	0.61031	24.5294		720	0.59116	25.6354		720	0.59116	25.6354		720	0.59116	25.6354		720	0.59116	25.6354		720	0.59116	25.6354		720	0.59116	25.6354
721	0.72792	18.7103		721	0.66313	21.7204		721	0.61236	24.4144		721	0.59322	25.514		721	0.59322	25.514		721	0.59322	25.514		721	0.59322	25.514		721	0.59322	25.514		721	0.59322	25.514
722	0.73028	18.6088		722	0.66523	21.6155		722	0.61434	24.3028		722	0.59521	25.3972		722	0.59521	25.3972		722	0.59521	25.3972		722	0.59521	25.3972		722	0.59521	25.3972		722	0.59521	25.3972
723	0.73251	18.5138		723	0.66728	21.5139		723	0.61624	24.1971		723	0.59703	25.2912		723	0.59703	25.2912		723	0.59703	25.2912		723	0.59703	25.2912		723	0.59703	25.2912		723	0.59703	25.2912
724	0.73425	18.4394		724	0.66896	21.4311		724	0.61781	24.1095		724	0.59847	25.2078		724	0.59847	25.2078		724	0.59847	25.2078		724	0.59847	25.2078		724	0.59847	25.2078		724	0.59847	25.2078
725	0.73565	18.3802		725	0.6704	21.3601		725	0.61912	24.0368		725	0.59976	25.1329		725	0.59976	25.1329		725	0.59976	25.1329		725	0.59976	25.1329		725	0.59976	25.1329		725	0.59976	25.1329
726	0.73692	18.3264		726	0.67175	21.2938		726	0.62038	23.9675		726	0.60093	25.0654		726	0.60093	25.0654		726	0.60093	25.0654		726	0.60093	25.0654		726	0.60093	25.0654		726	0.60093	25.0654
727	0.73819	18.2731		727	0.67298	21.2337		727	0.62144	23.9089		727	0.60185	25.012		727	0.60185	25.012		727	0.60185	25.012		727	0.60185	25.012		727	0.60185	25.012		727	0.60185	25.012
728	0.73885	18.2454		728	0.67369	21.199		728	0.62237	23.8578		728	0.60264	24.9664		728	0.60264	24.9664		728	0.60264	24.9664		728	0.60264	24.9664		728	0.60264	24.9664		728	0.60264	24.9664
729	0.73943	18.2209		729	0.67433	21.1673		729	0.62304	23.8209		729	0.60355	24.9142		729	0.60355	24.9142		729	0.60355	24.9142		729	0.60355	24.9142		729	0.60355	24.9142		729	0.60355	24.9142
730	0.73974	18.2077		730	0.67505	21.1327		730	0.62362	23.789		730	0.60415	24.8797		730	0.60415	24.8797		730	0.60415	24.8797		730	0.60415	24.8797		730	0.60415	24.8797		730	0.60415	24.8797
731	0.73977	18.2066		731	0.67538	21.1164		731	0.62387	23.7756		731	0.60436	24.8682		731	0.60436	24.8682		731	0.60436	24.8682		731	0.60436	24.8682		731	0.60436	24.8682		731	0.60436	24.8682
732	0.73976	18.2073		732	0.67553	21.1093		732	0.62389	23.7745		732	0.60446	24.8623		732	0.60446	24.8623		732	0.60446	24.8623		732	0.60446	24.8623		732	0.60446	24.8623		732	0.60446	24.8623
733	0.73935	18.2245		733	0.67514	21.1279		733	0.62369	23.7854		733	0.60432	24.8705		733	0.60432	24.8705		733	0.60432	24.8705		733	0.60432	24.8705		733	0.60432	24.8705		733	0.60432	24.8705
734	0.73841	18.2638		734	0.6747	21.1496		734	0.62304	23.8212		734	0.60383	24.8983		734	0.60383	24.8983		734	0.60383	24.8983		734	0.60383	24.8983		734	0.60383	24.8983		734	0.60383	24.8983
735	0.73724	18.313		735	0.67366	21.2		735	0.62225	23.8643		735	0.60308	24.9411		735	0.60308	24.9411		735	0.60308	24.9411		735	0.60308	24.9411		735	0.60308	24.9411		735	0.60308	24.9411
736	0.73578	18.3747		736	0.67268	21.2479		736	0.62137	23.913		736	0.60221	24.9916		736	0.60221	24.9916		736	0.60221	24.9916		736	0.60221	24.9916		736	0.60221	24.9916		736	0.60221	24.9916
737	0.73396	18.4518		737	0.67141	21.3105		737	0.62018	23.9784		737	0.60099	25.0619		737	0.60099	25.0619		737	0.60099	25.0619		737	0.60099	25.0619		737	0.60099	25.0619		737	0.60099	25.0619
738	0.73202	18.5347		738	0.6698	21.3896		738	0.61873	24.0586		738	0.59969	25.1371		738	0.59969	25.1371		738	0.59969	25.1371		738	0.59969	25.1371		738	0.59969	25.1371		738	0.59969	25.1371
739	0.72989	18.6254		739	0.66785	21.4856		739	0.61712	24.1482		739	0.59801	25.2344		739	0.59801	25.2344		739	0.59801	25.2344		739	0.59801	25.2344		739	0.59801	25.2344		739	0.59801	25.2344
740	0.72748	18.7292		740	0.66594	21.5806		740	0.61534	24.2473		740	0.59629	25.3346		740	0.59629	25.3346		740	0.59629	25.3346		740	0.59629	25.3346		740	0.59629	25.3346		740	0.59629	25.3346
741	0.72464	18.8522		741	0.66362	21.696		741	0.61331	24.3607		741	0.59413	25.4606		741	0.59413	25.4606		741	0.59413	25.4606		741	0.59413	25.4606		741	0.59413	25.4606		741	0.59413	25.4606
742	0.72192	18.9705		742	0.6613	21.8121		742	0.6112	24.4795		742	0.59201	25.5852		742	0.59201	25.5852		742	0.59201	25.5852		742	0.59201	25.5852		742	0.59201	25.5852		742	0.59201	25.5852
743	0.7189	19.1031		743	0.65899	21.9285		743	0.60891	24.6088		743	0.58985	25.7131		743	0.58985	25.7131		743	0.58985	25.7131		743	0.58985	25.7131		743	0.58985	25.7131		743	0.58985	25.7131
744	0.71577	19.2413		744	0.65637	22.0614		744	0.60638	24.7527		744	0.58749	25.8527		744	0.58749	25.8527		744	0.58749	25.8527		744	0.58749	25.8527		744	0.58749	25.8527		744	0.58749	25.8527
745	0.71267	19.3791		745	0.65342	22.2115		745	0.604	24.8885		745	0.58506	25.9983		745	0.58506	25.9983		745	0.58506	25.9983		745	0.58506	25.9983		745	0.58506	25.9983		745	0.58506	25.9983
746	0.70931	19.5295		746	0.65074	22.3493		746	0.60166	25.0233		746	0.58269	26.14		746	0.58269	26.14		746	0.58269	26.14		746	0.58269	26.14		746	0.58269	26.14		746	0.58269	26.14
747	0.70592	19.6825		747	0.64794	22.4939		747	0.59905	25.174		747	0.58026	26.287		747	0.58026	26.287		747	0.58026	26.287		747	0.58026	26.287		747	0.58026	26.287		747	0.58026	26.287
748	0.70276	19.8263		748	0.6451	22.6412		748	0.59643	25.3262		748	0.57795	26.427		748	0.57795	26.427		748	0.57795	26.427		748	0.57795	26.427		748	0.57795	26.427		748	0.57795	26.427
749	0.69951	19.975		749	0.64242	22.7815		749	0.59412	25.4612		749	0.57546	26.5791		749	0.57546	26.5791		749	0.57546	26.5791		749	0.57546	26.5791		749	0.57546	26.5791		749	0.57546	26.5791
750	0.69605	20.135		750	0.63953	22.9335		750	0.59137	25.6228		750	0.57292	26.7349		750	0.57292	26.7349		750	0.57292	26.7349		750	0.57292	26.7349		750	0.57292	26.7349		750	0.57292	26.7349
751	0.69286	20.2833		751	0.63655	23.0913		751	0.58869	25.7818		751	0.57046	26.8867		751	0.57046	26.8867		751	0.57046	26.8867		751	0.57046	26.8867		751	0.57046	26.8867		751	0.57046	26.8867
752	0.68969	20.4321		752	0.63399	23.2279		752	0.58643	25.9159		752	0.56811	27.0328		752	0.56811	27.0328		752	0.56811	27.0328		752	0.56811	27.0328		752	0.56811	27.0328		752	0.56811	27.0328
753	0.68636	20.5893		753	0.63136	23.3691		753	0.58399	26.0619		753	0.56595	27.1674		753	0.56595	27.1674		753	0.56595	27.1674		753	0.56595	27.1674		753	0.56595	27.1674		753	0.56595	27.1674
754	0.68331	20.7346		754	0.62852	23.5226		754	0.58138	26.2192		754	0.56351	27.3207		754	0.56351	27.3207		754	0.56351	27.3207		754	0.56351	27.3207		754	0.56351	27.3207		754	0.56351	27.3207
755	0.68006	20.89		755	0.6258	23.6701		755	0.57901	26.3627		755	0.56108	27.4742		755	0.56108	27.4742		755	0.56108	27.4742		755	0.56108	27.4742		755	0.56108	27.4742		755	0.56108	27.4742
756	0.67693	21.0414		756	0.62326	23.8092		756	0.57669	26.504		756	0.55878	27.6197		756	0.55878	27.6197		756	0.55878	27.6197		756	0.55878	27.6197		756	0.55878	27.6197		756	0.55878	27.6197
757	0.6742	21.1737		757	0.62098	23.9343		757	0.57447	26.64		757	0.55649	27.7656		757	0.55649	27.7656		757	0.55649	27.7656		757	0.55649	27.7656		757	0.55649	27.7656		757	0.55649	27.7656
758	0.67148	21.3071		758	0.61848	24.0726		758	0.5724	26.7669		758	0.55447	27.8953		758	0.55447	27.8953		758	0.55447	27.8953		758	0.55447	27.8953		758	0.55447	27.8953		758	0.55447	27.8953
759	0.66884	21.4367		759	0.61617	24.2006		759	0.5703	26.8968		759	0.55241	28.028		759	0.55241	28.028		759	0.55241	28.028		759	0.55241	28.028		759	0.55241	28.028		759	0.55241	28.028
760	0.66614	21.5704		760	0.61371	24.3384		760	0.56816	27.0296		760	0.55029	28.1651		760	0.55029	28.1651		760	0.55029	28.1651		760	0.55029	28.1651		760	0.55029	28.1651		760	0.55029	28.1651
761	0.66345	21.7048		761	0.61154	24.46		761	0.56639	27.1399		761	0.54853	28.2793		761	0.54853	28.2793		761	0.54853	28.2793		761	0.54853	28.2793		761	0.54853	28.2793		761	0.54853	28.2793
762	0.66113	21.8207		762	0.60953	24.5737		762	0.56457	27.2542		762	0.54676	28.3946		762	0.54676	28.3946		762	0.54676	28.3946		762	0.54676	28.3946		762	0.54676	28.3946		762	0.54676	28.3946
763	0.65879	21.9388		763	0.60751	24.6881		763	0.56278	27.3663		763	0.54497	28.5119		763	0.54497	28.5119		763	0.54497	28.5119		763	0.54497	28.5119		763	0.54497	28.5119		763	0.54497	28.5119
764	0.65659	22.0503		764	0.60575	24.7885		764	0.56086	27.4876		764	0.54315	28.632		764	0.54315	28.632		764	0.54315	28.632		764	0.54315	28.632		764	0.54315	28.632		764	0.54315	28.632
765	0.65438	22.1624		765	0.60381	24.8994		765	0.55929	27.5872		765	0.54159	28.7347		765	0.54159	28.7347		765	0.54159	28.7347		765	0.54159	28.7347		765	0.54159	28.7347		765	0.54159	28.7347
766	0.65248	22.2596		766	0.60209	24.9986		766	0.55779	27.6829		766	0.53995	28.8435		766	0.53995	28.8435		766	0.53995	28.8435		766	0.53995	28.8435		766	0.53995	28.8435		766	0.53995	28.8435
767	0.65073	22.3498		767	0.60053	25.0884		767	0.55646	27.7676		767	0.53876	28.9225		767	0.53876	28.9225		767	0.53876	28.9225		767	0.53876	28.9225		767	0.53876	28.9225		767	0.53876	28.9225
768	0.6492	22.4285		768	0.5992	25.1652		768	0.55507	27.8565		768	0.53757	29.0025		768	0.53757	29.0025		768	0.53757	29.0025		768	0.53757	29.0025		768	0.53757	29.0025		768	0.53757	29.0025
769	0.64759	22.5117		769	0.59754	25.2615		769	0.55366	27.9473		769	0.5363	29.0871		769	0.5363	29.0871		769	0.5363	29.0871		769	0.5363	29.0871		769	0.5363	29.0871		769	0.5363	29.0871
770	0.6458	22.6046		770	0.59619	25.3403		770	0.55237	28.0302		770	0.53507	29.1695		770	0.53507	29.1695		770	0.53507	29.1695		770	0.53507	29.1695		770	0.53507	29.1695		770	0.53507	29.1695
771	0.64455	22.6699		771	0.59503	25.4082		771	0.55139	28.0935		771	0.53408	29.2363		771	0.53408	29.2363		771	0.53408	29.2363		771	0.53408	29.2363		771	0.53408	29.2363		771	0.53408	29.2363
772	0.64316	22.7427		772	0.59388	25.4752		772	0.55039	28.1584		772	0.53316	29.2982		772	0.53316	29.2982		772	0.53316	29.2982		772	0.53316	29.2982		772	0.53316	29.2982		772	0.53316	29.2982
773	0.64173	22.8178		773	0.59277	25.5407		773	0.54922	28.2344		773	0.53212	29.3685		773	0.53212	29.3685		773	0.53212	29.3685		773	0.53212	29.3685		773	0.53212	29.3685		773	0.53212	29.3685
774	0.64067	22.8734		774	0.5916	25.6096		774	0.5484	28.2877		774	0.53113	29.4352		774	0.53113	29.4352		774	0.53113	29.4352		774	0.53113	29.4352		774	0.53113	29.4352		774	0.53113	29.4352
775	0.63964	22.9275		775	0.59067	25.6644		775	0.5477	28.3332		775	0.53037	29.4868		775	0.53037	29.4868		775	0.53037	29.4868		775	0.53037	29.4868		775	0.53037	29.4868		775	0.53037	29.4868
776	0.63867	22.9787		776	0.58981	25.7152		776	0.54685	28.389		776	0.5299	29.5187		776	0.5299	29.5187		776	0.5299	29.5187		776	0.5299	29.5187		776	0.5299	29.5187		776	0.5299	29.5187
777	0.63781	23.0245		777	0.58901	25.7629		777	0.5462	28.4315		777	0.52911	29.5727		777	0.52911	29.5727		777	0.52911	29.5727		777	0.52911	29.5727		777	0.52911	29.5727		777	0.52911	29.5727
778	0.63686	23.075		778	0.58831	25.8041		778	0.54545	28.4805		778	0.52854	29.6118		778	0.52854	29.6118		778	0.52854	29.6118		778	0.52854	29.6118		778	0.52854	29.6118		778	0.52854	29.6118
779	0.63624	23.1078		779	0.58758	25.8476		779	0.54491	28.5159		779	0.52804	29.6453		779	0.52804	29.6453		779	0.52804	29.6453		779	0.52804	29.6453		779	0.52804	29.6453		779	0.52804	29.6453
780	0.63546	23.1493		780	0.58709	25.877		780	0.5444	28.5497		780	0.52736	29.6919		780	0.52736	29.6919		780	0.52736	29.6919		780	0.52736	29.6919		780	0.52736	29.6919		780	0.52736	29.6919
781	0.63492	23.178		781	0.5864	25.9178		781	0.54381	28.5882		781	0.5268	29.7303		781	0.5268	29.7303		781	0.5268	29.7303		781	0.5268	29.7303		781	0.5268	29.7303		781	0.5268	29.7303
782	0.63452	23.1994		782	0.58596	25.9441		782	0.54367	28.598		782	0.52651	29.7505		782	0.52651	29.7505		782	0.52651	29.7505		782	0.52651	29.7505		782	0.52651	29.7505		782	0.52651	29.7505
783	0.63396	23.2296		783	0.58565	25.9625		783	0.54312	28.6338		783	0.52602	29.7837		783	0.52602	29.7837		783	0.52602	29.7837		783	0.52602	29.7837		783	0.52602	29.7837		783	0.52602	29.7837
784	0.63363	23.2471		784	0.58526	25.9859		784	0.54289	28.6489		784	0.52568	29.8073		784	0.52568	29.8073		784	0.52568	29.8073		784	0.52568	29.8073		784	0.52568	29.8073		784	0.52568	29.8073
785	0.63322	23.2692		785	0.58504	25.9994		785	0.54265	28.6652		785	0.52539	29.8271		785	0.52539	29.8271		785	0.52539	29.8271		785	0.52539	29.8271		785	0.52539	29.8271		785	0.52539	29.8271
786	0.6332	23.2705		786	0.58505	25.9986		786	0.5425	28.6746		786	0.52536	29.829		786	0.52536	29.829		786	0.52536	29.829		786	0.52536	29.829		786	0.52536	29.829		786	0.52536	29.829
787	0.63303	23.2794		787	0.58494	26.0055		787	0.54255	28.6712		787	0.52503	29.8515		787	0.52503	29.8515		787	0.52503	29.8515		787	0.52503	29.8515		787	0.52503	29.8515		787	0.52503	29.8515
788	0.6328	23.2916		788	0.58472	26.0183		788	0.54216	28.6974		788	0.52502	29.8527		788	0.52502	29.8527		788	0.52502	29.8527		788	0.52502	29.8527		788	0.52502	29.8527		788	0.52502	29.8527
789	0.63284	23.2895		789	0.58477	26.0154		789	0.54232	28.6864		789	0.52501	29.8532		789	0.52501	29.8532		789	0.52501	29.8532		789	0.52501	29.8532		789	0.52501	29.8532		789	0.52501	29.8532
790	0.63275	23.2946		790	0.58489	26.0079		790	0.54242	28.6802		790	0.52501	29.8534		790	0.52501	29.8534		790	0.52501	29.8534		790	0.52501	29.8534		790	0.52501	29.8534		790	0.52501	29.8534
791	0.63307	23.2771		791	0.585	26.0013		791	0.54262	28.6669		791	0.52517	29.8421		791	0.52517	29.8421		791	0.52517	29.8421		791	0.52517	29.8421		791	0.52517	29.8421		791	0.52517	29.8421
792	0.63311	23.2751		792	0.5851	25.9954		792	0.54262	28.6671		792	0.52527	29.8354		792	0.52527	29.8354		792	0.52527	29.8354		792	0.52527	29.8354		792	0.52527	29.8354		792	0.52527	29.8354
793	0.63325	23.2677		793	0.5855	25.9718		793	0.54305	28.6383		793	0.5255	29.8197		793	0.5255	29.8197		793	0.5255	29.8197		793	0.5255	29.8197		793	0.5255	29.8197		793	0.5255	29.8197
794	0.63343	23.2578		794	0.58565	25.963		794	0.54319	28.6294		794	0.52583	29.7971		794	0.52583	29.7971		794	0.52583	29.7971		794	0.52583	29.7971		794	0.52583	29.7971		794	0.52583	29.7971
795	0.63413	23.2206		795	0.58593	25.9458		795	0.5435	28.609		795	0.52612	29.777		795	0.52612	29.777		795	0.52612	29.777		795	0.52612	29.777		795	0.52612	29.777		795	0.52612	29.777
796	0.63437	23.2077		796	0.58638	25.9193		796	0.54362	28.6009		796	0.52607	29.7801		796	0.52607	29.7801		796	0.52607	29.7801		796	0.52607	29.7801		796	0.52607	29.7801		796	0.52607	29.7801
797	0.63475	23.1873		797	0.58672	25.899		797	0.54388	28.5839		797	0.52647	29.7529		797	0.52647	29.7529		797	0.52647	29.7529		797	0.52647	29.7529		797	0.52647	29.7529		797	0.52647	29.7529
798	0.63526	23.1599		798	0.58713	25.8744		798	0.54447	28.5452		798	0.52687	29.7255		798	0.52687	29.7255		798	0.52687	29.7255		798	0.52687	29.7255		798	0.52687	29.7255		798	0.52687	29.7255
799	0.63582	23.1302		799	0.58746	25.8546		799	0.54495	28.5138		799	0.5273	29.6963		799	0.5273	29.6963		799	0.5273	29.6963		799	0.5273	29.6963		799	0.5273	29.6963		799	0.5273	29.6963
800	0.6364	23.0993		800	0.58793	25.8269		800	0.5454	28.4841		800	0.52775	29.6652		800	0.52775	29.6652		800	0.52775	29.6652		800	0.52775	29.6652		800	0.52775	29.6652		800	0.52775	29.6652
801	0.63687	23.0744		801	0.58836	25.801		801	0.54585	28.4547		801	0.52824	29.6322		801	0.52824	29.6322		801	0.52824	29.6322		801	0.52824	29.6322		801	0.52824	29.6322		801	0.52824	29.6322
802	0.63752	23.0399		802	0.58883	25.7735		802	0.54623	28.4297		802	0.52846	29.6171		802	0.52846	29.6171		802	0.52846	29.6171		802	0.52846	29.6171		802	0.52846	29.6171		802	0.52846	29.6171
803	0.63794	23.0178		803	0.58939	25.7402		803	0.5466	28.4053		803	0.5289	29.5868		803	0.5289	29.5868		803	0.5289	29.5868		803	0.5289	29.5868		803	0.5289	29.5868		803	0.5289	29.5868
804	0.63856	22.985		804	0.58961	25.7271		804	0.5471	28.3726		804	0.52928	29.5609		804	0.52928	29.5609		804	0.52928	29.5609		804	0.52928	29.5609		804	0.52928	29.5609		804	0.52928	29.5609
805	0.63903	22.9601		805	0.59021	25.6913		805	0.54755	28.3436		805	0.5298	29.5261		805	0.5298	29.5261		805	0.5298	29.5261		805	0.5298	29.5261		805	0.5298	29.5261		805	0.5298	29.5261
806	0.63934	22.9437		806	0.59055	25.6713		806	0.54779	28.3274		806	0.53001	29.5117		806	0.53001	29.5117		806	0.53001	29.5117		806	0.53001	29.5117		806	0.53001	29.5117		806	0.53001	29.5117
807	0.6395	22.9349		807	0.59062	25.6672		807	0.54795	28.3175		807	0.53022	29.4975		807	0.53022	29.4975		807	0.53022	29.4975		807	0.53022	29.4975		807	0.53022	29.4975		807	0.53022	29.4975
808	0.63992	22.913		808	0.59107	25.6409		808	0.54854	28.2789		808	0.53078	29.4595		808	0.53078	29.4595		808	0.53078	29.4595		808	0.53078	29.4595		808	0.53078	29.4595		808	0.53078	29.4595
809	0.64032	22.8917		809	0.59125	25.6303		809	0.54877	28.2637		809	0.5312	29.4308		809	0.5312	29.4308		809	0.5312	29.4308		809	0.5312	29.4308		809	0.5312	29.4308		809	0.5312	29.4308
810	0.64063	22.8753		810	0.59139	25.6217		810	0.54889	28.256		810	0.53124	29.4283		810	0.53124	29.4283		810	0.53124	29.4283		810	0.53124	29.4283		810	0.53124	29.4283		810	0.53124	29.4283
811	0.64054	22.8802		811	0.59145	25.6183		811	0.54879	28.2627		811	0.53125	29.4274		811	0.53125	29.4274		811	0.53125	29.4274		811	0.53125	29.4274		811	0.53125	29.4274		811	0.53125	29.4274
812	0.64048	22.8836		812	0.59155	25.6122		812	0.54903	28.247		812	0.53122	29.4295		812	0.53122	29.4295		812	0.53122	29.4295		812	0.53122	29.4295		812	0.53122	29.4295		812	0.53122	29.4295
813	0.64034	22.8906		813	0.59133	25.6256		813	0.54872	28.2668		813	0.53093	29.4488		813	0.53093	29.4488		813	0.53093	29.4488		813	0.53093	29.4488		813	0.53093	29.4488		813	0.53093	29.4488
814	0.63982	22.9182		814	0.5908	25.6569		814	0.5483	28.2946		814	0.53075	29.4611		814	0.53075	29.4611		814	0.53075	29.4611		814	0.53075	29.4611		814	0.53075	29.4611		814	0.53075	29.4611
815	0.63934	22.9435		815	0.59049	25.6749		815	0.54794	28.3179		815	0.53041	29.484		815	0.53041	29.484		815	0.53041	29.484		815	0.53041	29.484		815	0.53041	29.484		815	0.53041	29.484
816	0.63867	22.9788		816	0.59004	25.7018		816	0.54754	28.3437		816	0.53	29.5125		816	0.53	29.5125		816	0.53	29.5125		816	0.53	29.5125		816	0.53	29.5125		816	0.53	29.5125
817	0.63763	23.0339		817	0.58923	25.7498		817	0.54682	28.3907		817	0.52926	29.5627		817	0.52926	29.5627		817	0.52926	29.5627		817	0.52926	29.5627		817	0.52926	29.5627		817	0.52926	29.5627
818	0.63649	23.0947		818	0.58806	25.8192		818	0.54584	28.455		818	0.52841	29.6202		818	0.52841	29.6202		818	0.52841	29.6202		818	0.52841	29.6202		818	0.52841	29.6202		818	0.52841	29.6202
819	0.63512	23.1675		819	0.58706	25.8784		819	0.54501	28.5097		819	0.5273	29.6959		819	0.5273	29.6959		819	0.5273	29.6959		819	0.5273	29.6959		819	0.5273	29.6959		819	0.5273	29.6959
820	0.63346	23.2566		820	0.58568	25.9612		820	0.54366	28.5986		820	0.52618	29.7727		820	0.52618	29.7727		820	0.52618	29.7727		820	0.52618	29.7727		820	0.52618	29.7727		820	0.52618	29.7727
821	0.63162	23.355		821	0.58419	26.05		821	0.54245	28.6784		821	0.52485	29.8643		821	0.52485	29.8643		821	0.52485	29.8643		821	0.52485	29.8643		821	0.52485	29.8643		821	0.52485	29.8643
822	0.62963	23.462		822	0.5826	26.1458		822	0.54058	28.802		822	0.52337	29.9662		822	0.52337	29.9662		822	0.52337	29.9662		822	0.52337	29.9662		822	0.52337	29.9662		822	0.52337	29.9662
823	0.62721	23.5932		823	0.5804	26.2785		823	0.53887	28.9154		823	0.5216	30.0888		823	0.5216	30.0888		823	0.5216	30.0888		823	0.5216	30.0888		823	0.5216	30.0888		823	0.5216	30.0888
824	0.62503	23.7119		824	0.57838	26.4008		824	0.53694	29.0441		824	0.51985	30.2102		824	0.51985	30.2102		824	0.51985	30.2102		824	0.51985	30.2102		824	0.51985	30.2102		824	0.51985	30.2102
825	0.62211	23.8724		825	0.57624	26.5315		825	0.53473	29.1923		825	0.51796	30.3415		825	0.51796	30.3415		825	0.51796	30.3415		825	0.51796	30.3415		825	0.51796	30.3415		825	0.51796	30.3415
826	0.61939	24.0221		826	0.57366	26.6894		826	0.53278	29.3235		826	0.51602	30.4776		826	0.51602	30.4776		826	0.51602	30.4776		826	0.51602	30.4776		826	0.51602	30.4776		826	0.51602	30.4776
827	0.61608	24.2061		827	0.5711	26.847		827	0.53036	29.4878		827	0.51357	30.65		827	0.51357	30.65		827	0.51357	30.65		827	0.51357	30.65		827	0.51357	30.65		827	0.51357	30.65
828	0.61283	24.3877		828	0.56823	27.0252		828	0.52777	29.6641		828	0.51116	30.8205		828	0.51116	30.8205		828	0.51116	30.8205		828	0.51116	30.8205		828	0.51116	30.8205		828	0.51116	30.8205
829	0.60911	24.5975		829	0.56513	27.2191		829	0.52504	29.851		829	0.50857	31.0047		829	0.50857	31.0047		829	0.50857	31.0047		829	0.50857	31.0047		829	0.50857	31.0047		829	0.50857	31.0047
830	0.60536	24.8111		830	0.56208	27.4106		830	0.52205	30.0575		830	0.50598	31.1904		830	0.50598	31.1904		830	0.50598	31.1904		830	0.50598	31.1904		830	0.50598	31.1904		830	0.50598	31.1904
831	0.60116	25.0517		831	0.55877	27.6201		831	0.5191	30.2622		831	0.50304	31.4019		831	0.50304	31.4019		831	0.50304	31.4019		831	0.50304	31.4019		831	0.50304	31.4019		831	0.50304	31.4019
832	0.59647	25.3238		832	0.55484	27.8717		832	0.51554	30.5113		832	0.49962	31.6508		832	0.49962	31.6508		832	0.49962	31.6508		832	0.49962	31.6508		832	0.49962	31.6508		832	0.49962	31.6508
833	0.59164	25.6073		833	0.55065	28.1419		833	0.51196	30.7636		833	0.49594	31.9196		833	0.49594	31.9196		833	0.49594	31.9196		833	0.49594	31.9196		833	0.49594	31.9196		833	0.49594	31.9196
834	0.58647	25.9135		834	0.54633	28.4231		834	0.50793	31.0507		834	0.49216	32.1992		834	0.49216	32.1992		834	0.49216	32.1992		834	0.49216	32.1992		834	0.49216	32.1992		834	0.49216	32.1992
835	0.58099	26.2426		835	0.54185	28.7175		835	0.50368	31.3557		835	0.4883	32.4862		835	0.4883	32.4862		835	0.4883	32.4862		835	0.4883	32.4862		835	0.4883	32.4862		835	0.4883	32.4862
836	0.57524	26.5926		836	0.53686	29.0498		836	0.49904	31.693		836	0.48402	32.8077		836	0.48402	32.8077		836	0.48402	32.8077		836	0.48402	32.8077		836	0.48402	32.8077		836	0.48402	32.8077
837	0.56939	26.953		837	0.53175	29.3935		837	0.49419	32.0489		837	0.47935	33.1627		837	0.47935	33.1627		837	0.47935	33.1627		837	0.47935	33.1627		837	0.47935	33.1627		837	0.47935	33.1627
838	0.56301	27.3519		838	0.5262	29.7713		838	0.48905	32.4301		838	0.47464	33.5243		838	0.47464	33.5243		838	0.47464	33.5243		838	0.47464	33.5243		838	0.47464	33.5243		838	0.47464	33.5243
839	0.55627	27.7798		839	0.52066	30.1537		839	0.48381	32.8237		839	0.46955	33.9195		839	0.46955	33.9195		839	0.46955	33.9195		839	0.46955	33.9195		839	0.46955	33.9195		839	0.46955	33.9195
840	0.54971	28.2024		840	0.5149	30.5561		840	0.47862	33.2186		840	0.46451	34.3159		840	0.46451	34.3159		840	0.46451	34.3159		840	0.46451	34.3159		840	0.46451	34.3159		840	0.46451	34.3159
841	0.54274	28.6588		841	0.50901	30.9735		841	0.4732	33.6357		841	0.45939	34.7225		841	0.45939	34.7225		841	0.45939	34.7225		841	0.45939	34.7225		841	0.45939	34.7225		841	0.45939	34.7225
842	0.53581	29.1198		842	0.50286	31.415		842	0.46775	34.0606		842	0.45393	35.1619		842	0.45393	35.1619		842	0.45393	35.1619		842	0.45393	35.1619		842	0.45393	35.1619		842	0.45393	35.1619
843	0.52837	29.6229		843	0.49679	31.8574		843	0.4618	34.5304		843	0.44851	35.6033		843	0.44851	35.6033		843	0.44851	35.6033		843	0.44851	35.6033		843	0.44851	35.6033		843	0.44851	35.6033
844	0.521	30.1303		844	0.49052	32.321		844	0.45602	34.9931		844	0.44287	36.0687		844	0.44287	36.0687		844	0.44287	36.0687		844	0.44287	36.0687		844	0.44287	36.0687		844	0.44287	36.0687
845	0.51344	30.6591		845	0.48411	32.801		845	0.45015	35.4695		845	0.43701	36.5586		845	0.43701	36.5586		845	0.43701	36.5586		845	0.43701	36.5586		845	0.43701	36.5586		845	0.43701	36.5586
846	0.50575	31.2069		846	0.47757	33.2986		846	0.44404	35.9718		846	0.43125	37.0466		846	0.43125	37.0466		846	0.43125	37.0466		846	0.43125	37.0466		846	0.43125	37.0466		846	0.43125	37.0466
847	0.49833	31.7448		847	0.47118	33.7922		847	0.43804	36.4718		847	0.42542	37.5476		847	0.42542	37.5476		847	0.42542	37.5476		847	0.42542	37.5476		847	0.42542	37.5476		847	0.42542	37.5476
848	0.4906	32.3144		848	0.46446	34.3199		848	0.43191	36.9907		848	0.41971	38.0447		848	0.41971	38.0447		848	0.41971	38.0447		848	0.41971	38.0447		848	0.41971	38.0447		848	0.41971	38.0447
849	0.48335	32.859		849	0.45838	34.8029		849	0.42625	37.4757		849	0.41408	38.5411		849	0.41408	38.5411		849	0.41408	38.5411		849	0.41408	38.5411		849	0.41408	38.5411		849	0.41408	38.5411
850	0.47914	33.1786		850	0.45463	35.1054		850	0.42294	37.7626		850	0.41094	38.8205		850	0.41094	38.8205		850	0.41094	38.8205		850	0.41094	38.8205		850	0.41094	38.8205		850	0.41094	38.8205
Ptzyme@D-ZIF 0 min				1 min				2 min				3 min				4 min				5 min				6 min				7 min				8 min
[truncated: 251 more rows]

[truncated: 65 more sheets: Fig.4B, Fig.4C, Fig.4D, Fig.4E, Fig.4F, Fig.4G, Fig.4H, Fig.4I, Fig.5B, Fig.5E, Fig.5F, Fig.5G, Fig.6B, Fig.6C, Fig.6D, Fig.6E, Fig.6G, Fig.6H, Fig.6I, Fig.6J …]
